# Supplementary material for: Liver proteomic response to hypertriglyceridemia in human-apolipoprotein C-III transgenic mice at cellular and mitochondrial compartment levels
Source: Lipids Health Dis. 2014 Jul 21;13:116. doi: 10.1186/1476-511X-13-116 (PMC4112841; doi:10.1186/1476-511X-13-116)
Supplement: Additional file 2 — Mass spectrometry identification and expression variation of PSOI from mitoproteome comparison. Protein spots of which the expression level significantly varies in mitochondrial comparisons of HTG LE or HE mice vs control mice (p ≤ 0.05, ± 1.2), classified according to their cellular localization and general function. Protein spots exhibiting biologically significant variation were coloured in blue, protein spots exhibiting statistically significant variation were marked in bold characters. Thirty-four spots exhibited biologically significant variation only in HTG LE vs HTG HE comparison (results not showed) and were coloured in red. Master Number, position of the protein spot in the master gel; Ratio LE or HE, ratio between the normalized volume of the protein spot in control and HTG LE or HE conditions; pI, Isoelectric point; Mw, Molecular Weight; MIM, Mitochondrial Inner Membrane; MAT, Matrix; MOM, Mitochondrial Outer Membrane; IMS, Inter-Membrane Space; ER, Endoplasmic Reticulum; PER, Peroxisome; NUCL, Nucleus; CYTOP, Cytoplasm; CYTOS, Cytoskeleton; EXT, Extra-cellular; UNKN, Unknown. [file 1476-511X-13-116-S2.xlsx]

## Sheet: Mitochondrial DIGE
Additional file 2: Protein spots of which the expression level significantly varies in mitochondrial comparisons of HTG LE or HE mice vs control mice (p ≤ 0.05, ± 1.2), classified according to their cellular localization and general function. Protein spots exhibiting biologically significant variation were coloured in blue, protein spots exhibiting statistically significant variation were marked …
Localization	Master number	Accession name	Accession number	Gene name	HTG LE / WT		HTG HE / WT		1-ANOVA	pI	Mw	Name
					T-test LE	Ratio LE	T-test HE	Ratio HE
Mitochondrial proteins
Oxidative phosphorylation and electron transport
MIM	589	ATPA_MOUSE	[Swiss-Prot:Q03265 ]	Atp5a1	2.7e-05	1.34	9.7e-08	1.97	6.3e-10	9.7	59830	ATP synthase subunit alpha; mitochondrial
MIM	600	ATPA_MOUSE	[Swiss-Prot:Q03265 ]	Atp5a1	0.00012	1.28	4.1e-06	1.56	7e-07	8.9	54675	ATP synthase subunit alpha; mitochondrial
MIM	599	ATPA_MOUSE	[Swiss-Prot:Q03265 ]	Atp5a1	0.00045	1.34	4.3e-06	1.61	3.3e-06	8.9	54675	ATP synthase subunit alpha; mitochondrial
MIM	602	ATPA_MOUSE	[Swiss-Prot:Q03265 ]	Atp5a1	2.1e-05	1.28	1.5e-05	1.39	5.9e-07	9.7	59830	ATP synthase subunit alpha; mitochondrial
MIM	601	ATPA_MOUSE	[Swiss-Prot:Q03265 ]	Atp5a1	0.00086	1.27	2.2e-05	1.47	1.1e-05	8.9	54675	ATP synthase subunit alpha; mitochondrial
MIM	598	ATPA_MOUSE	[Swiss-Prot:Q03265 ]	Atp5a1	0.00037	1.28	2.4e-05	1.42	4.3e-06	8.9	54675	ATP synthase subunit alpha; mitochondrial
MIM	647	ATPA_MOUSE	[Swiss-Prot:Q03265 ]	Atp5a1	0.0022	-1.26	6.2e-05	-2.07	6.7e-06	8.9	54675	ATP synthase subunit alpha; mitochondrial
MIM	515	ATPA_MOUSE	[Swiss-Prot:Q03265 ]	Atp5a1	0.0016	1.32	7.7e-05	1.48	7.2e-05	9.7	59830	ATP synthase subunit alpha; mitochondrial
MIM	594	ATPA_MOUSE	[Swiss-Prot:Q03265 ]	Atp5a1	-	-	0.0033	1.26	0.00065	8.9	54675	ATP synthase subunit alpha; mitochondrial
MIM	566	ATPA_MOUSE	[Swiss-Prot:Q03265 ]	Atp5a1	0.038	1.27	0.006	1.32	0.021	9.7	59830	ATP synthase subunit alpha; mitochondrial
MIM	626	ATPA_MOUSE	[Swiss-Prot:Q03265 ]	Atp5a1	0.011	1.41	-	-	0.032	9.7	59830	ATP synthase subunit alpha; mitochondrial
MIM	1721	AT5F1_MOUSE	[Swiss-Prot:Q9CQQ7 ]	Atp5f1	0.00083	1.19	0.00026	1.25	3.8e-05	9.6	29044	ATP synthase subunit b; mitochondrial
MIM	1394	AT5F1_MOUSE	[Swiss-Prot:Q9CQQ7 ]	Atp5f1	-	-	0.00066	-1.42	0.00095	9.6	29044	ATP synthase subunit b; mitochondrial
MIM	1381	AT5F1_MOUSE	[Swiss-Prot:Q9CQQ7 ]	Atp5f1	0.0079	1.24	0.0035	1.29	0.0033	9.6	29044	ATP synthase subunit b; mitochondrial
MIM	1311	AT5F1_MOUSE	[Swiss-Prot:Q9CQQ7 ]	Atp5f1	0.023	1.38	0.0056	1.84	0.0031	9.6	29044	ATP synthase subunit b; mitochondrial
MIM	1387	AT5F1_MOUSE	[Swiss-Prot:Q9CQQ7 ]	Atp5f1	0.0095	1.31	0.012	1.33	0.01	9.6	29044	ATP synthase subunit b; mitochondrial
MIM	623	ATPB_MOUSE	[Swiss-Prot:P56480 ]	Atp5b	0.00013	1.23	1.1e-08	1.94	1.2e-11	5.1	56265	ATP synthase subunit beta; mitochondrial
MIM	617	ATPB_MOUSE	[Swiss-Prot:P56480 ]	Atp5b	0.011	1.15	3.9e-08	2.16	6.2e-11	5.1	56265	ATP synthase subunit beta; mitochondrial
MIM	624	ATPB_MOUSE	[Swiss-Prot:P56480 ]	Atp5b	0.00094	1.23	1.3e-06	1.66	3.5e-08	5.1	56265	ATP synthase subunit beta; mitochondrial
MIM	619	ATPB_MOUSE	[Swiss-Prot:P56480 ]	Atp5b	7.9e-06	1.29	3.5e-06	1.39	3.1e-07	5.1	56265	ATP synthase subunit beta; mitochondrial
MIM	614	ATPB_MOUSE	[Swiss-Prot:P56480 ]	Atp5b	4.4e-05	1.36	5.8e-06	1.35	6.2e-06	5.1	56265	ATP synthase subunit beta; mitochondrial
MIM	622	ATPB_MOUSE	[Swiss-Prot:P56480 ]	Atp5b	1.1e-05	1.27	1e-05	1.34	3.3e-07	5.1	56265	ATP synthase subunit beta; mitochondrial
MIM	636	ATPB_MOUSE	[Swiss-Prot:P56480 ]	Atp5b	1.3e-05	1.22	2.4e-05	1.26	9.4e-07	5.1	56265	ATP synthase subunit beta; mitochondrial
MIM	616	ATPB_MOUSE	[Swiss-Prot:P56480 ]	Atp5b	2.7e-05	1.29	3.4e-05	1.31	2.7e-06	5.1	56265	ATP synthase subunit beta; mitochondrial
MIM	629	ATPB_MOUSE	[Swiss-Prot:P56480 ]	Atp5b	-	-	0.00088	1.36	0.003	5.1	56265	ATP synthase subunit beta; mitochondrial
MIM	625	ATPB_MOUSE	[Swiss-Prot:P56480 ]	Atp5b	-	-	0.0013	1.51	0.00079	5.1	56265	ATP synthase subunit beta; mitochondrial
MIM	718	ATPB_MOUSE	[Swiss-Prot:P56480 ]	Atp5b	-	-	0.0031	1.31	0.00075	5.1	56265	ATP synthase subunit beta; mitochondrial
MIM	713	ATPB_MOUSE	[Swiss-Prot:P56480 ]	Atp5b	-	-	0.0099	1.22	0.0039	5.1	56265	ATP synthase subunit beta; mitochondrial
MIM	618	ATPB_MOUSE	[Swiss-Prot:P56480 ]	Atp5b	0.013	1.29	0.015	1.28	0.012	5.1	56265	ATP synthase subunit beta; mitochondrial
MIM	621	ATPB_MOUSE	[Swiss-Prot:P56480 ]	Atp5b	0.042	1.27	0.044	1.27	0.04	5.1	56265	ATP synthase subunit beta; mitochondrial
MIM	1437	ATP5H_MOUSE	[Swiss-Prot:Q9DCX2 ]	Atp5h	7.6e-06	1.21	1.3e-10	2.06	1.5e-13	5.4	18795	ATP synthase subunit d; mitochondrial
MIM	1445	ATP5H_MOUSE	[Swiss-Prot:Q9DCX2 ]	Atp5h	0.0002	1.19	1.6e-07	1.47	8e-09	5.4	18795	ATP synthase subunit d; mitochondrial
MIM	1431	ATP5H_MOUSE	[Swiss-Prot:Q9DCX2 ]	Atp5h	6.2e-05	1.2	2e-07	1.38	6.1e-08	5.4	18795	ATP synthase subunit d; mitochondrial
MIM	1483	ATP5H_MOUSE	[Swiss-Prot:Q9DCX2 ]	Atp5h	0.0074	1.16	7.3e-06	1.47	2.4e-06	5.4	18795	ATP synthase subunit d; mitochondrial
MIM	1436	ATP5H_MOUSE	[Swiss-Prot:Q9DCX2 ]	Atp5h	0.00041	1.26	3.1e-05	1.45	4.3e-06	5.4	18795	ATP synthase subunit d; mitochondrial
MIM	1446	ATP5H_MOUSE	[Swiss-Prot:Q9DCX2 ]	Atp5h	0.033	1.21	0.00062	1.64	0.00019	5.4	18795	ATP synthase subunit d; mitochondrial
MIM	1457	ATP5H_MOUSE	[Swiss-Prot:Q9DCX2 ]	Atp5h	-	-	0.0025	1.62	0.0062	5.4	18795	ATP synthase subunit d; mitochondrial
MIM	1598	ATPD_MOUSE	[Swiss-Prot:Q9D3D9 ]	Atp5d	-	-	0.021	1.42	0.033	4.8	17589	ATP synthase subunit delta; mitochondrial
MIM	1128	ATPG_MOUSE	[Swiss-Prot:Q91VR2 ]	Atp5c1	-	-	7.7e-05	1.22	0.0086	9.6	32979	ATP synthase subunit gamma; mitochondrial
MIM	1404	ATPO_MOUSE	[Swiss-Prot:Q9DB20 ]	Atp5o	0.022	1.16	6.7e-05	1.4	4.4e-05	10.5	23406	ATP synthase subunit O; mitochondrial
MIM	1357	ATPO_MOUSE	[Swiss-Prot:Q9DB20 ]	Atp5o	0.0057	1.26	9.7e-05	1.44	0.00022	10.5	23406	ATP synthase subunit O; mitochondrial
MIM	1442	ATPO_MOUSE	[Swiss-Prot:Q9DB20 ]	Atp5o	0.00032	1.21	0.00039	1.6	1.1e-05	10.5	23406	ATP synthase subunit O; mitochondrial
MIM	1379	ATPO_MOUSE	[Swiss-Prot:Q9DB20 ]	Atp5o	-	-	0.026	1.29	0.05	10.5	23406	ATP synthase subunit O; mitochondrial
MIM	1396	ATPO_MOUSE	[Swiss-Prot:Q9DB20 ]	Atp5o	-	-	0.043	1.3	0.041	10.5	23406	ATP synthase subunit O; mitochondrial
MIM	772	QCR1_MOUSE	[Swiss-Prot:Q9CZ13 ]	Uqcrc1	2.5e-05	1.14	1.9e-10	1.44	8.7e-12	5.7	53420	Cytochrome b-c1 complex subunit 1; mitochondrial
MIM	773	QCR1_MOUSE	[Swiss-Prot:Q9CZ13 ]	Uqcrc2	3.1e-05	1.18	2e-08	1.49	1.8e-10	5.7	53420	Cytochrome b-c1 complex subunit 1; mitochondrial
MIM	769	QCR1_MOUSE	[Swiss-Prot:Q9CZ13 ]	Uqcrc3	1.6e-06	1.22	1.3e-07	1.54	8.8e-10	5.7	53420	Cytochrome b-c1 complex subunit 1; mitochondrial
MIM	764	QCR1_MOUSE	[Swiss-Prot:Q9CZ13 ]	Uqcrc4	0.0066	1.16	1.3e-05	1.5	2.4e-06	5.7	53420	Cytochrome b-c1 complex subunit 1; mitochondrial
MIM	768	QCR1_MOUSE	[Swiss-Prot:Q9CZ13 ]	Uqcrc5	0.049	1.12	3e-05	1.4	2.9e-05	5.7	53420	Cytochrome b-c1 complex subunit 1; mitochondrial
MIM	661	QCR1_MOUSE	[Swiss-Prot:Q9CZ13 ]	Uqcrc6	1.9e-05	1.48	9.3e-05	1.38	3.6e-06	5.7	53420	Cytochrome b-c1 complex subunit 1; mitochondrial
MIM	771	QCR1_MOUSE	[Swiss-Prot:Q9CZ13 ]	Uqcrc7	6.8e-07	1.14	1e-10	1.54	1.9e-14	5.7	53420	Cytochrome b-c1 complex subunit 1; mitochondrial
MIM	1285	UCRI_MOUSE	[Swiss-Prot:Q9CR68 ]	Uqcrfs1	0.00044	1.12	4.4e-06	1.33	2.2e-07	9.7	29634	Cytochrome b-c1 complex subunit Rieske; mitochondrial
MIM	1314	UCRI_MOUSE	[Swiss-Prot:Q9CR68 ]	Uqcrfs2	0.0015	1.27	0.00068	1.31	0.00017	9.7	29634	Cytochrome b-c1 complex subunit Rieske; mitochondrial
MIM	1614	COX41_MOUSE	[Swiss-Prot:P19783 ]	Cox4i1	-	-	0.0047	1.85	0.018	9.7	19575	Cytochrome c oxidase subunit 4 isoform 1; mitochondrial
MIM	1652	COX41_MOUSE	[Swiss-Prot:P19783 ]	Cox4i1	-	-	0.0054	1.88	0.0018	9.7	19575	Cytochrome c oxidase subunit 4 isoform 1; mitochondrial
MIM	1625	COX41_MOUSE	[Swiss-Prot:P19783 ]	Cox4i1	-	-	0.015	1.54	0.012	9.7	19575	Cytochrome c oxidase subunit 4 isoform 1; mitochondrial
MIM	1699	COX5A_MOUSE	[Swiss-Prot:P12787 ]	Cox5a	-	1.27	-	-	0.00031	6.1	16319	Cytochrome c oxidase subunit 5A; mitochondrial
MIM	1707	COX5B_MOUSE	[Swiss-Prot:P19536 ]	Cox5b	0.0037	1.36	-	-	0.0037	10	14089	Cytochrome c oxidase subunit 5B; mitochondrial
MIM	1714	COX5B_MOUSE	[Swiss-Prot:P19536 ]	Cox5b	0.0051	-1.5	-	-	0.0051	10	14089	Cytochrome c oxidase subunit 5B; mitochondrial
MIM	1258	CY1_MOUSE	[Swiss-Prot:Q9D0M3 ]	Cyc1	-	-	0.00014	-1.18	0.00021	9.8	35533	Cytochrome c1; heme protein; mitochondrial
MIM	1139	CY1_MOUSE	[Swiss-Prot:Q9D0M3 ]	Cyc1	-	-	0.00077	-1.42	0.00011	9.8	35533	Cytochrome c1; heme protein; mitochondrial
MIM	1175	CY1_MOUSE	[Swiss-Prot:Q9D0M3 ]	Cyc1	-	-	0.0071	-1.26	0.017	9.8	35533	Cytochrome c1; heme protein; mitochondrial
MIM	1122	CY1_MOUSE	[Swiss-Prot:Q9D0M3 ]	Cyc1	-	-	0.02	1.32	0.036	9.8	35533	Cytochrome c1; heme protein; mitochondrial
MIM	1177	CY1_MOUSE	[Swiss-Prot:Q9D0M3 ]	Cyc1	0.00017	-1.36	-	-	7e-06	9.8	35533	Cytochrome c1; heme protein; mitochondrial
MAT	1106	ETFA_MOUSE	[Swiss-Prot:Q99LC5 ]	Etfa	-	-	0.0027	-1.44	0.0031	9.5	35330	Electron transfer flavoprotein subunit alpha; mitochondrial
MAT	1105	ETFA_MOUSE	[Swiss-Prot:Q99LC5 ]	Etfa	0.0037	1.21	-	-	0.009	9.5	35330	Electron transfer flavoprotein subunit alpha; mitochondrial
MAT	1263	ETFB_MOUSE	[Swiss-Prot:Q9DCW4 ]	Etfb	0.018	-1.13	1.5e-06	-1.35	7.7e-06	9.3	27834	Electron transfer flavoprotein subunit beta
MAT	1253	ETFB_MOUSE	[Swiss-Prot:Q9DCW4 ]	Etfb	0.023	-1.23	5.2e-06	-1.9	4.5e-07	9.3	27834	Electron transfer flavoprotein subunit beta
MAT	1252	ETFB_MOUSE	[Swiss-Prot:Q9DCW4 ]	Etfb	-	-	0.00085	-1.38	0.00039	9.3	27834	Electron transfer flavoprotein subunit beta
MAT	1238	ETFB_MOUSE	[Swiss-Prot:Q9DCW4 ]	Etfb	-	-	0.00097	-1.32	0.026	9.3	27834	Electron transfer flavoprotein subunit beta
MAT	1232	ETFB_MOUSE	[Swiss-Prot:Q9DCW4 ]	Etfb	-	-	0.004	-1.51	0.00018	9.3	27834	Electron transfer flavoprotein subunit beta
MAT	1255	ETFB_MOUSE	[Swiss-Prot:Q9DCW4 ]	Etfb	-	-	0.012	-1.59	0.0092	9.3	27834	Electron transfer flavoprotein subunit beta
MAT	1264	ETFB_MOUSE	[Swiss-Prot:Q9DCW4 ]	Etfb	-	-	0.016	-1.42	0.049	9.3	27834	Electron transfer flavoprotein subunit beta
MAT	1240	ETFB_MOUSE	[Swiss-Prot:Q9DCW4 ]	Etfb	0.037	-1.23	0.029	-1.25	0.03	9.3	27834	Electron transfer flavoprotein subunit beta
MIM	1720	ETFD_MOUSE	[Swiss-Prot:Q921G7 ]	Etfdh	0.00099	1.16	2.4e-07	1.39	4.8e-08	7.9	68903	Electron transfer flavoprotein-ubiquinone oxidoreductase; mitochondrial
MIM	436	ETFD_MOUSE	[Swiss-Prot:Q921G7 ]	Etfdh	0.00091	1.17	5.6e-06	1.3	1.9e-06	7.9	68903	Electron transfer flavoprotein-ubiquinone oxidoreductase; mitochondrial
MIM	437	ETFD_MOUSE	[Swiss-Prot:Q921G7 ]	Etfdh	0.037	1.11	9.1e-05	1.28	4.1e-05	7.9	68903	Electron transfer flavoprotein-ubiquinone oxidoreductase; mitochondrial
MIM	444	ETFD_MOUSE	[Swiss-Prot:Q921G7 ]	Etfdh	-	-	0.0044	1.32	0.0034	7.9	68903	Electron transfer flavoprotein-ubiquinone oxidoreductase; mitochondrial
MIM	439	ETFD_MOUSE	[Swiss-Prot:Q921G7 ]	Etfdh	0.044	-1.13	-	-	0.014	7.9	68903	Electron transfer flavoprotein-ubiquinone oxidoreductase; mitochondrial
MIM	280	GPDM_MOUSE	[Swiss-Prot:Q64521 ]	Gpd2	-	-	0.0034	-1.52	0.00076	6.2	81416	Glycerol-3-phosphate dehydrogenase; mitochondrial
MIM	344	GPDM_MOUSE	[Swiss-Prot:Q64521 ]	Gpd3	0.035	-1.15	-	-	0.042	6.2	81416	Glycerol-3-phosphate dehydrogenase; mitochondrial
MIM	1603	NDUAC_MOUSE	[Swiss-Prot:Q7TMF3 ]	Ndufa12	-	-	9.8e-05	1.81	1.5e-05	9.4	17133	NADH dehydrogenase [ubiquinone] 1 alpha subcomplex subunit
MIM	888	NDUAA_MOUSE	[Swiss-Prot:Q99LC3 ]	Ndufa10	0.0047	1.11	3.5e-05	1.26	4.9e-06	8.5	40863	NADH dehydrogenase [ubiquinone] 1 alpha subcomplex subunit 10; mitochondrial
MIM	885	NDUAA_MOUSE	[Swiss-Prot:Q99LC3 ]	Ndufa10	-	-	0.00057	1.34	0.00018	8.5	40863	NADH dehydrogenase [ubiquinone] 1 alpha subcomplex subunit 10; mitochondrial
MIM	1583	NDUAC_MOUSE	[Swiss-Prot:Q7TMF3 ]	Ndufa12	-	-	0.014	1.29	0.0052	9.8	17133	NADH dehydrogenase [ubiquinone] 1 alpha subcomplex subunit 12
MIM	1527	NDUA8_MOUSE	[Swiss-Prot:Q9DCJ5 ]	Ndufa8	-	-	0.0038	1.57	0.016	9.8	20435	NADH dehydrogenase [ubiquinone] 1 alpha subcomplex subunit 8
MIM	1005	NDUA9_MOUSE	[Swiss-Prot:Q9DC69 ]	Ndufa9	-	-	0.044	1.59	0.027	10.2	42596	NADH dehydrogenase [ubiquinone] 1 alpha subcomplex subunit 9; mitochondrial
MIM	1335	NDUBA_MOUSE	[Swiss-Prot:Q9DCS9 ]	Ndufb10	-	-	0.01	1.41	0.006	9.1	21296	NADH dehydrogenase [ubiquinone] 1 beta subcomplex subunit 10
MIM	1612	NDUB5_MOUSE	[Swiss-Prot:Q9CQH3 ]	Ndufb5	-	-	4.8e-07	1.9	2.2e-08	9.8	21753	NADH dehydrogenase [ubiquinone] 1 beta subcomplex subunit 5; mitochondrial
MIM	1581	NDUB5_MOUSE	[Swiss-Prot:Q9CQH3 ]	Ndufb5	-	-	1.4e-05	1.73	9e-07	9.8	21753	NADH dehydrogenase [ubiquinone] 1 beta subcomplex subunit 5; mitochondrial
MIM	1613	NDUB5_MOUSE	[Swiss-Prot:Q9CQH3 ]	Ndufb5	-	-	0.03	1.17	0.043	9.8	21753	NADH dehydrogenase [ubiquinone] 1 beta subcomplex subunit 5; mitochondrial
MIM	674	NDUV1_MOUSE	[Swiss-Prot:Q91YT0 ]	Ndufv1	0.0011	1.27	0.00014	1.33	5.2e-05	9.5	51486	NADH dehydrogenase [ubiquinone] flavoprotein 1; mitochondrial
MIM	677	NDUV1_MOUSE	[Swiss-Prot:Q91YT0 ]	Ndufv1	0.0039	1.17	0.00063	1.2	0.00022	9.5	51486	NADH dehydrogenase [ubiquinone] flavoprotein 1; mitochondrial
MIM	667	NDUV1_MOUSE	[Swiss-Prot:Q91YT0 ]	Ndufv1	0.042	1.4	0.0071	1.46	0.024	9.5	51486	NADH dehydrogenase [ubiquinone] flavoprotein 1; mitochondrial
MIM	1368	NDUV2_MOUSE	[Swiss-Prot:Q9D6J6 ]	Ndufv2	0.021	1.13	3e-08	1.8	7.8e-10	7.8	27610	NADH dehydrogenase [ubiquinone] flavoprotein 2; mitochondrial
MIM	1389	NDUV2_MOUSE	[Swiss-Prot:Q9D6J6 ]	Ndufv2	0.00029	1.12	1.5e-07	1.34	5.6e-09	7.8	27610	NADH dehydrogenase [ubiquinone] flavoprotein 2; mitochondrial
MIM	1347	NDUV2_MOUSE	[Swiss-Prot:Q9D6J6 ]	Ndufv2	-	-	0.00012	-1.49	2.8e-05	7.8	27610	NADH dehydrogenase [ubiquinone] flavoprotein 2; mitochondrial
MIM	766	NDUS2_MOUSE	[Swiss-Prot:Q91WD5 ]	Ndufs2	0.012	1.1	-	-	0.015	6.6	52991	NADH dehydrogenase [ubiquinone] iron-sulfur protein 2; mitochondrial
MIM	1271	NDUS3_MOUSE	[Swiss-Prot:Q9DCT2 ]	Ndufs3	-	-	9e-07	1.68	1.5e-08	6.8	30302	NADH dehydrogenase [ubiquinone] iron-sulfur protein 3; mitochondrial
MIM	1280	NDUS3_MOUSE	[Swiss-Prot:Q9DCT2 ]	Ndufs3	0.00026	1.12	1.1e-06	1.29	3.8e-08	6.8	30302	NADH dehydrogenase [ubiquinone] iron-sulfur protein 3; mitochondrial
MIM	1306	NDUS3_MOUSE	[Swiss-Prot:Q9DCT2 ]	Ndufs3	0.04	1.14	2.3e-06	1.51	3e-06	6.8	30302	NADH dehydrogenase [ubiquinone] iron-sulfur protein 3; mitochondrial
MIM	1283	NDUS3_MOUSE	[Swiss-Prot:Q9DCT2 ]	Ndufs3	0.0053	1.1	1.5e-05	1.23	9.3e-06	6.8	30302	NADH dehydrogenase [ubiquinone] iron-sulfur protein 3; mitochondrial
MIM	1542	NDUS4_MOUSE	[Swiss-Prot:Q9CXZ1 ]	Ndufs4	0.04	1.41	0.021	1.64	0.021	10.5	19829	NADH dehydrogenase [ubiquinone] iron-sulfur protein 4; mitochondrial
MIM	1366	NDUS8_MOUSE	[Swiss-Prot:Q8K3J1 ]	Ndufs8	0.0033	1.12	4.9e-07	1.42	2.1e-08	5.9	24479	NADH dehydrogenase [ubiquinone] iron-sulfur protein 8; mitochondrial
MIM	1373	NDUS8_MOUSE	[Swiss-Prot:Q8K3J1 ]	Ndufs8	0.038	1.1	9.2e-06	1.43	6.2e-07	5.9	24479	NADH dehydrogenase [ubiquinone] iron-sulfur protein 8; mitochondrial
MIM	236	NDUS1_MOUSE	[Swiss-Prot:Q91VD9 ]	Ndufs1	0.00069	1.1	2e-10	1.72	3.2e-14	5.4	80724	NADH-ubiquinone oxidoreductase 75 kDa subunit; mitochondrial
MIM	238	NDUS1_MOUSE	[Swiss-Prot:Q91VD9 ]	Ndufs1	0.0089	1.07	2e-10	1.6	9.2e-14	5.4	80724	NADH-ubiquinone oxidoreductase 75 kDa subunit; mitochondrial
MIM	231	NDUS1_MOUSE	[Swiss-Prot:Q91VD9 ]	Ndufs1	0.0031	1.12	7.1e-09	1.64	2.4e-11	5.4	80724	NADH-ubiquinone oxidoreductase 75 kDa subunit; mitochondrial
MIM	226	NDUS1_MOUSE	[Swiss-Prot:Q91VD9 ]	Ndufs1	0.013	1.14	9.5e-08	1.62	6.2e-09	5.4	80724	NADH-ubiquinone oxidoreductase 75 kDa subunit; mitochondrial
MIM	239	NDUS1_MOUSE	[Swiss-Prot:Q91VD9 ]	Ndufs1	-	-	1.2e-06	1.4	4.6e-08	5.4	80724	NADH-ubiquinone oxidoreductase 75 kDa subunit; mitochondrial
MIM	388	DHSA_MOUSE	[Swiss-Prot:Q8K2B3 ]	Sdha	7.2e-06	1.17	9.5e-08	1.34	2.4e-09	7.3	73623	Succinate dehydrogenase [ubiquinone] flavoprotein subunit; mitochondrial
MIM	377	DHSA_MOUSE	[Swiss-Prot:Q8K2B3 ]	Sdha	0.00031	1.13	2e-06	1.35	1.7e-07	7.3	73623	Succinate dehydrogenase [ubiquinone] flavoprotein subunit; mitochondrial
MIM	399	DHSA_MOUSE	[Swiss-Prot:Q8K2B3 ]	Sdha	-	-	1.4e-05	1.22	0.0016	7.3	73623	Succinate dehydrogenase [ubiquinone] flavoprotein subunit; mitochondrial
MIM	376	DHSA_MOUSE	[Swiss-Prot:Q8K2B3 ]	Sdha	0.021	1.08	6.7e-05	1.22	1e-05	7.3	73623	Succinate dehydrogenase [ubiquinone] flavoprotein subunit; mitochondrial
MIM	384	DHSA_MOUSE	[Swiss-Prot:Q8K2B3 ]	Sdha	0.0066	1.17	0.00066	1.32	0.00037	7.3	73623	Succinate dehydrogenase [ubiquinone] flavoprotein subunit; mitochondrial
MIM	365	DHSA_MOUSE	[Swiss-Prot:Q8K2B3 ]	Sdha	-	-	0.0034	1.17	0.013	7.3	73623	Succinate dehydrogenase [ubiquinone] flavoprotein subunit; mitochondrial
MIM	403	DHSA_MOUSE	[Swiss-Prot:Q8K2B3 ]	Sdha	-	-	0.0037	1.21	0.011	7.3	73623	Succinate dehydrogenase [ubiquinone] flavoprotein subunit; mitochondrial
MIM	397	DHSA_MOUSE	[Swiss-Prot:Q8K2B3 ]	Sdha	0.0063	1.15	0.0066	1.2	0.0031	7.3	73623	Succinate dehydrogenase [ubiquinone] flavoprotein subunit; mitochondrial
MIM	372	DHSA_MOUSE	[Swiss-Prot:Q8K2B3 ]	Sdha	0.004	1.1	0.018	1.07	0.0057	7.3	73623	Succinate dehydrogenase [ubiquinone] flavoprotein subunit; mitochondrial
MIM	375	DHSA_MOUSE	[Swiss-Prot:Q8K2B3 ]	Sdha	-	-	0.03	-1.28	0.022	7.3	73623	Succinate dehydrogenase [ubiquinone] flavoprotein subunit; mitochondrial
MIM	333	DHSA_MOUSE	[Swiss-Prot:Q8K2B3 ]	Sdha	0.00011	1.19	0.00028	1.52	3.1e-05	7.3	73623	Succinate dehydrogenase [ubiquinone] flavoprotein subunit; mitochondrial
Krebs cycle
MAT	62	ODO1_MOUSE	[Swiss-Prot:Q60597 ]	Ogdh	6.2e-06	-1.24	3.3e-09	-2.75	3.6e-12	6.4	117572	2-oxoglutarate dehydrogenase E1 component; mitochondrial
MAT	67	ODO1_MOUSE	[Swiss-Prot:Q60597 ]	Ogdh	0.0027	-1.2	2.8e-08	-2.72	7.2e-11	6.4	117572	2-oxoglutarate dehydrogenase E1 component; mitochondrial
MAT	54	ODO1_MOUSE	[Swiss-Prot:Q60597 ]	Ogdh	0.0017	-1.2	3.4e-07	-3.18	1.5e-09	6.4	117572	2-oxoglutarate dehydrogenase E1 component; mitochondrial
MAT	78	ODO1_MOUSE	[Swiss-Prot:Q60597 ]	Ogdh	-	-	2e-06	-2.95	7.3e-10	6.4	117572	2-oxoglutarate dehydrogenase E1 component; mitochondrial
MAT	50	ODO1_MOUSE	[Swiss-Prot:Q60597 ]	Ogdh	-	-	7.3e-06	-3.6	5.7e-08	6.4	117572	2-oxoglutarate dehydrogenase E1 component; mitochondrial
MAT	71	ODO1_MOUSE	[Swiss-Prot:Q60597 ]	Ogdh	-	-	9.7e-06	-2.47	5.8e-07	6.4	117572	2-oxoglutarate dehydrogenase E1 component; mitochondrial
MAT	46	ODO1_MOUSE	[Swiss-Prot:Q60597 ]	Ogdh	0.011	-1.08	1.3e-05	-4.8	8.8e-08	6.4	117572	2-oxoglutarate dehydrogenase E1 component; mitochondrial
MAT	76	ODO1_MOUSE	[Swiss-Prot:Q60597 ]	Ogdh	-	-	0.00051	-1.99	2.8e-06	6.4	117572	2-oxoglutarate dehydrogenase E1 component; mitochondrial
MAT	53	ODO1_MOUSE	[Swiss-Prot:Q60597 ]	Ogdh	-	-	0.0016	-2.96	0.00037	6.4	117572	2-oxoglutarate dehydrogenase E1 component; mitochondrial
MAT	173	ACON_MOUSE	[Swiss-Prot:Q99KI0 ]	Aco2	0.00048	-1.26	4e-11	-2.24	7.6e-11	8.9	86151	Aconitate hydratase; mitochondrial
MAT	184	ACON_MOUSE	[Swiss-Prot:Q99KI0 ]	Aco2	8.4e-06	-1.2	6.2e-11	-2.36	8.2e-15	8.9	86151	Aconitate hydratase; mitochondrial
MAT	172	ACON_MOUSE	[Swiss-Prot:Q99KI0 ]	Aco2	2.2e-05	-1.23	1.6e-10	-2.38	1.7e-13	8.9	86151	Aconitate hydratase; mitochondrial
MAT	182	ACON_MOUSE	[Swiss-Prot:Q99KI0 ]	Aco2	0.0011	-1.31	5e-06	-2.09	4.9e-07	8.9	86151	Aconitate hydratase; mitochondrial
MAT	181	ACON_MOUSE	[Swiss-Prot:Q99KI0 ]	Aco2	0.005	-1.19	1.6e-05	-2.08	8.3e-07	8.9	86151	Aconitate hydratase; mitochondrial
MAT	179	ACON_MOUSE	[Swiss-Prot:Q99KI0 ]	Aco2	0.00023	-1.47	0.0013	-1.94	0.00051	8.9	86151	Aconitate hydratase; mitochondrial
MAT	183	ACON_MOUSE	[Swiss-Prot:Q99KI0 ]	Aco2	0.002	-1.24	0.0059	-1.29	0.002	8.9	86151	Aconitate hydratase; mitochondrial
MAT	187	ACON_MOUSE	[Swiss-Prot:Q99KI0 ]	Aco2	0.0094	-1.29	0.024	-1.6	0.029	8.9	86151	Aconitate hydratase; mitochondrial
MAT	631	ODO2_MOUSE	[Swiss-Prot:Q9D2G2 ]	Dlst	0.046	-1.11	4.5e-07	-2.06	2.8e-09	6.5	22216	Dihydrolipoyllysine-residue succinyltransferase component of 2-oxoglutarate dehydrogenase complex; mitochondrial
MAT	638	ODO2_MOUSE	[Swiss-Prot:Q9D2G2 ]	Dlst	0.0013	-1.26	5.2e-05	-2.46	3.3e-06	9.9	49306	Dihydrolipoyllysine-residue succinyltransferase component of 2-oxoglutarate dehydrogenase complex; mitochondrial
MAT	615	ODO2_MOUSE	[Swiss-Prot:Q9D2G2 ]	Dlst	-	-	0.00047	-1.48	1.5e-05	9.9	49306	Dihydrolipoyllysine-residue succinyltransferase component of 2-oxoglutarate dehydrogenase complex; mitochondrial
MAT	747	FUMH_MOUSE	[Swiss-Prot:P97807 ]	Fh1	-	-	0.00018	-1.57	7.3e-06	9.7	54564	Fumarate hydratase
MAT	961	IDH3A_MOUSE	[Swiss-Prot:Q9D6R2 ]	Idh3a	0.0035	-1.17	5.1e-11	-2.78	1.8e-13	6.3	40069	Isocitrate dehydrogenase [NAD] subunit alpha; mitochondrial
MAT	954	IDH3A_MOUSE	[Swiss-Prot:Q9D6R2 ]	Idh3a	0.015	-1.14	2.3e-08	-2.54	4.7e-10	6.3	40069	Isocitrate dehydrogenase [NAD] subunit alpha; mitochondrial
MAT	971	IDH3A_MOUSE	[Swiss-Prot:Q9D6R2 ]	Idh3a	0.0014	-1.23	4.7e-07	-2.83	1.3e-08	6.3	40069	Isocitrate dehydrogenase [NAD] subunit alpha; mitochondrial
MAT	98	DHTK1_MOUSE	[Swiss-Prot:A2ATU0 ]	Dhtkd1	-	-	0.021	-2.33	0.0033	6.4	103470	Probable 2-oxoglutarate dehydrogenase E1 component DHKTD1; mitochondrial
MAT	853	SUCB1_MOUSE	[Swiss-Prot:Q9Z2I9 ]	Sucla2	0.036	-1.1	0.035	-1.18	0.031	6.7	50424	Succinyl-CoA ligase [ADP-forming] subunit beta; mitochondrial
MAT	942	SUCA_MOUSE	[Swiss-Prot:Q9WUM5 ]	Suclg1	-	-	0.0003	-2.02	0.00012	10.2	36474	Succinyl-CoA ligase [GDP-forming] subunit alpha; mitochondrial
MAT	904	SUCB2_MOUSE	[Swiss-Prot:Q9Z2I8 ]	Suclg2	0.0048	-1.2	0.0003	-1.36	0.00024	6.7	47096	Succinyl-CoA ligase [GDP-forming] subunit beta; mitochondrial
MAT	881	SUCB2_MOUSE	[Swiss-Prot:Q9Z2I8 ]	Suclg2	2.7e-08	-1.3	1.5e-12	-2.02	1.1e-16	6.7	47096	Succinyl-CoA ligase [GDP-forming] subunit beta; mitochondrial
Lipids metabolism
MAT	836	THIM_MOUSE	[Swiss-Prot:Q8BWT1]	Acaa2	-	-	5.4e-06	-1.49	1.3e-07	9.3	42288	3-ketoacyl-CoA thiolase; mitochondrial
MAT	851	THIM_MOUSE	[Swiss-Prot:Q8BWT2]	Acaa2	0.029	-1.16	2.1e-05	-1.66	1.5e-06	9.3	42288	3-ketoacyl-CoA thiolase; mitochondrial
MAT	862	THIM_MOUSE	[Swiss-Prot:Q8BWT3]	Acaa2	0.008	-1.12	0.00014	-1.62	9e-06	9.3	42288	3-ketoacyl-CoA thiolase; mitochondrial
MAT	845	THIM_MOUSE	[Swiss-Prot:Q8BWT4]	Acaa2	0.013	-1.1	0.0002	-1.42	3.2e-05	9.3	42288	3-ketoacyl-CoA thiolase; mitochondrial
MAT	839	THIM_MOUSE	[Swiss-Prot:Q8BWT5]	Acaa2	-	-	0.00027	-1.5	0.0032	9.3	42288	3-ketoacyl-CoA thiolase; mitochondrial
MAT	858	THIM_MOUSE	[Swiss-Prot:Q8BWT6]	Acaa2	-	-	0.00037	-1.59	0.00013	9.3	42288	3-ketoacyl-CoA thiolase; mitochondrial
MAT	852	THIM_MOUSE	[Swiss-Prot:Q8BWT7]	Acaa2	-	-	0.0097	-1.47	0.0076	9.3	42288	3-ketoacyl-CoA thiolase; mitochondrial
MAT	843	THIM_MOUSE	[Swiss-Prot:Q8BWT8]	Acaa2	-	-	0.026	-1.21	0.029	9.3	42288	3-ketoacyl-CoA thiolase; mitochondrial
MAT	472	ACSF2_MOUSE	[Swiss-Prot:Q8VCW8]	Acsf2	0.0044	-1.19	8.1e-07	-1.68	3.2e-07	9.3	68591	Acyl-CoA synthetase family member 2; mitochondrial
MAT	470	ACSF2_MOUSE	[Swiss-Prot:Q8VCW9]	Acsf2	0.0018	-1.38	1.5e-06	-1.69	6.2e-06	9.3	68591	Acyl-CoA synthetase family member 2; mitochondrial
MAT	452	ACSF2_MOUSE	[Swiss-Prot:Q8VCW10]	Acsf2	-	-	0.00019	-1.45	0.00076	9.3	68591	Acyl-CoA synthetase family member 2; mitochondrial
MIM	420	B1AR28_MOUSE	[Swiss-Prot:B1AR28]	Acadvl	0.012	1.24	-	-	0.032	9.6	68907	Acyl-Coenzyme A dehydrogenase; very long chain
MAT	443	ACSM1_MOUSE	[Swiss-Prot:Q91VA0 ]	Acsm1	0.00085	-1.18	7.9e-06	-1.41	1.9e-06	6.8	65517	Acyl-coenzyme A synthetase ACSM1; mitochondrial
MAT	431	ACSM1_MOUSE	[Swiss-Prot:Q91VA0 ]	Acsm1	0.049	-1.09	0.0056	-1.26	0.0039	6.8	65517	Acyl-coenzyme A synthetase ACSM1; mitochondrial
MIM	424	CPT2_MOUSE	[Swiss-Prot:P52825 ]	Cpt2	0.00023	1.26	2.9e-06	1.44	4.8e-07	8.6	74504	Carnitine O-palmitoyltransferase 2; mitochondrial
MIM	411	CPT2_MOUSE	[Swiss-Prot:P52825 ]	Cpt2	-	-	4.5e-05	1.48	7.3e-05	9.2	74508	Carnitine O-palmitoyltransferase 2; mitochondrial
MIM	355	CPT2_MOUSE	[Swiss-Prot:P52825 ]	Cpt2	0.0094	1.24	8.9e-05	1.44	8.2e-05	8.6	74504	Carnitine O-palmitoyltransferase 2; mitochondrial
MIM	354	CPT2_MOUSE	[Swiss-Prot:P52825 ]	Cpt2	-	-	0.00014	1.43	0.00023	8.6	74504	Carnitine O-palmitoyltransferase 2; mitochondrial
MIM	425	CPT2_MOUSE	[Swiss-Prot:P52825 ]	Cpt2	0.039	1.19	0.00048	1.38	0.001	9.2	74508	Carnitine O-palmitoyltransferase 2; mitochondrial
MIM	417	CPT2_MOUSE	[Swiss-Prot:P52825 ]	Cpt2	-	-	0.0011	1.54	0.0013	8.6	74504	Carnitine O-palmitoyltransferase 2; mitochondrial
MIM	360	CPT2_MOUSE	[Swiss-Prot:P52825 ]	Cpt2	-	-	0.002	1.35	0.0018	9.2	74508	Carnitine O-palmitoyltransferase 2; mitochondrial
MIM	408	CPT2_MOUSE	[Swiss-Prot:P52825 ]	Cpt2	0.0011	1.16	7.6e-07	1.49	3.1e-08	9.2	74508	Carnitine O-palmitoyltransferase 2; mitochondrial
MAT	1206	ECHD2_MOUSE	[Swiss-Prot:Q3TLP5 ]	Echdc2	-	-	0.00024	-1.57	0.00023	10.3	32174	Enoyl-CoA hydratase domain-containing protein 2; mitochondrial
MAT	1201	ECHD2_MOUSE	[Swiss-Prot:Q3TLP5 ]	Echdc2	-	-	0.013	-1.42	0.0037	10.3	32174	Enoyl-CoA hydratase domain-containing protein 2; mitochondrial
MAT	1224	ECHD3_MOUSE	[Swiss-Prot:Q9D7J9]	Echdc3	-	-	0.028	-1.16	0.017	9.6	32667	Enoyl-CoA hydratase domain-containing protein 3; mitochondrial
MAT	1212	ECHD3_MOUSE	[Swiss-Prot:Q9D7J10]	Echdc3	-	-	0.041	-2.18	0.039	9.6	32667	Enoyl-CoA hydratase domain-containing protein 3; mitochondrial
MAT	1261	ECHM_MOUSE	[Swiss-Prot:Q8BH95 ]	Echs1	-	-	6.3e-08	-1.74	2.1e-10	9.7	31853	Enoyl-CoA hydratase; mitochondrial
MAT	1242	ECHM_MOUSE	[Swiss-Prot:Q8BH95 ]	Echs1	-	-	0.0045	-1.48	0.0045	9.7	31853	Enoyl-CoA hydratase; mitochondrial
MAT	1061	HCDH_MOUSE	[Swiss-Prot:Q61425 ]	Hadh	0.026	1.17	0.0012	1.27	0.00094	9.5	34613	Hydroxyacyl-coenzyme A dehydrogenase; mitochondrial
MAT	824	ACADL_MOUSE	[Swiss-Prot:P51174 ]	Acadl	0.00048	-1.25	3.6e-10	-2.32	5.1e-12	9.3	48277	Long-chain specific acyl-CoA dehydrogenase; mitochondrial
MAT	863	ACADL_MOUSE	[Swiss-Prot:P51174 ]	Acadl	0.00029	-1.2	5.3e-09	-1.89	8.5e-11	8.5	48277	Long-chain specific acyl-CoA dehydrogenase; mitochondrial
MAT	822	ACADL_MOUSE	[Swiss-Prot:P51174 ]	Acadl	0.011	-1.12	2e-08	-2.13	7.8e-11	9.3	48277	Long-chain specific acyl-CoA dehydrogenase; mitochondrial
MAT	832	ACADL_MOUSE	[Swiss-Prot:P51174 ]	Acadl	-	-	6.5e-06	-1.62	3.7e-07	9.3	48277	Long-chain specific acyl-CoA dehydrogenase; mitochondrial
MAT	859	ACADM_MOUSE	[Swiss-Prot:P45952 ]	Acadm	0.0086	-1.1	6.5e-06	-1.72	1.6e-07	9.4	46908	Medium-chain specific acyl-CoA dehydrogenase; mitochondrial
MAT	860	ACADM_MOUSE	[Swiss-Prot:P45952 ]	Acadm	0.024	-1.13	5.2e-05	-1.77	3.5e-06	9.4	46908	Medium-chain specific acyl-CoA dehydrogenase; mitochondrial
MAT	815	ACADM_MOUSE	[Swiss-Prot:P45952 ]	Acadm	-	-	0.0025	-2.33	0.001	9.4	46908	Medium-chain specific acyl-CoA dehydrogenase; mitochondrial
MAT	842	ACADM_MOUSE	[Swiss-Prot:P45952 ]	Acadm	0.016	-1.17	-	-	0.0083	9.4	46908	Medium-chain specific acyl-CoA dehydrogenase; mitochondrial
MAT	255	MUTA_MOUSE	[Swiss-Prot:P16332 ]	Mut	0.0016	-1.2	3.7e-08	-2.17	5.7e-10	6.7	83369	Methylmalonyl-CoA mutase; mitochondrial
MAT	288	PCCA_MOUSE	[Swiss-Prot:Q91ZA3 ]	Pcca	0.026	-1.1	1.5e-10	-2.97	3.1e-14	6.9	80498	Propionyl-CoA carboxylase alpha chain; mitochondrial
MAT	290	PCCA_MOUSE	[Swiss-Prot:Q91ZA3 ]	Pcca	0.0043	-1.16	1.8e-09	-2.26	1.6e-12	6.9	80498	Propionyl-CoA carboxylase alpha chain; mitochondrial
MAT	319	PCCA_MOUSE	[Swiss-Prot:Q91ZA3 ]	Pcca	-	-	9.2e-06	-2.07	3.9e-08	6.8	80498	Propionyl-CoA carboxylase alpha chain; mitochondrial
MAT	287	PCCA_MOUSE	[Swiss-Prot:Q91ZA3 ]	Pcca	0.011	1.15	0.00095	-1.43	7.7e-06	6.9	80498	Propionyl-CoA carboxylase alpha chain; mitochondrial
MAT	283	PCCA_MOUSE	[Swiss-Prot:Q91ZA3 ]	Pcca	0.017	-1.21	0.0011	-1.37	0.0014	6.9	80498	Propionyl-CoA carboxylase alpha chain; mitochondrial
MAT	905	ACDSB_MOUSE	[Swiss-Prot:Q9DBL1 ]	Acadsb	-	-	0.012	-1.35	0.025	8.9	48300	Short/branched chain specific acyl-CoA dehydrogenase; mitochondrial
MAT	919	ACADS_MOUSE	[Swiss-Prot:Q07417 ]	Acads	3e-07	-1.26	1.4e-11	-2.52	1.1e-15	9.7	45203	Short-chain specific acyl-CoA dehydrogenase; mitochondrial
MAT	920	ACADS_MOUSE	[Swiss-Prot:Q07417 ]	Acads	9.3e-05	-1.23	3.8e-09	-2.4	1.4e-11	9.7	45203	Short-chain specific acyl-CoA dehydrogenase; mitochondrial
MAT	921	ACADS_MOUSE	[Swiss-Prot:Q07417 ]	Acads	0.013	-1.16	5e-07	-1.75	1.2e-08	9.7	45203	Short-chain specific acyl-CoA dehydrogenase; mitochondrial
MAT	923	ACADS_MOUSE	[Swiss-Prot:Q07417 ]	Acads	0.0025	-1.28	5.4e-06	-1.75	1.6e-06	9.7	45203	Short-chain specific acyl-CoA dehydrogenase; mitochondrial
MAT	913	ACADS_MOUSE	[Swiss-Prot:Q07417 ]	Acads	0.0018	-1.54	0.0027	-1.88	0.00045	9.7	45203	Short-chain specific acyl-CoA dehydrogenase; mitochondrial
MAT	922	ACADS_MOUSE	[Swiss-Prot:Q07417 ]	Acads	0.019	-1.4	0.048	-1.31	0.024	9.7	45203	Short-chain specific acyl-CoA dehydrogenase; mitochondrial
MIM	678	CP27A_MOUSE	[Swiss-Prot:Q9DBG1 ]	Cyp27a1	0.036	1.18	0.0029	1.29	0.0053	9.7	60910	Sterol 26-hydroxylase; mitochondrial
MIM	649	CP27A_MOUSE	[Swiss-Prot:Q9DBG1 ]	Cyp27a1	0.018	1.33	0.025	1.29	0.014	9.7	60910	Sterol 26-hydroxylase; mitochondrial
MIM	673	CP27A_MOUSE	[Swiss-Prot:Q9DBG1 ]	Cyp27a1	0.033	1.16	0.026	1.25	0.042	9.7	60910	Sterol 26-hydroxylase; mitochondrial
MIM	301	ECHA_MOUSE	[Swiss-Prot:Q8BMS1]	Hadha	0.039	1.12	0.00025	1.31	0.00023	9.9	83302	Trifunctional enzyme subunit alpha; mitochondrial
MIM	225	ECHA_MOUSE	[Swiss-Prot:Q8BMS2]	Hadha	-	-	0.0032	1.24	0.0013	9.9	83302	Trifunctional enzyme subunit alpha; mitochondrial
MIM	119	ECHA_MOUSE	[Swiss-Prot:Q8BMS3]	Hadha	0.014	1.29	0.0041	1.33	0.0077	9.9	83302	Trifunctional enzyme subunit alpha; mitochondrial
MIM	296	ECHA_MOUSE	[Swiss-Prot:Q8BMS4]	Hadha	-	-	0.0043	1.31	0.0072	9.9	83302	Trifunctional enzyme subunit alpha; mitochondrial
MIM	305	ECHA_MOUSE	[Swiss-Prot:Q8BMS5]	Hadha	-	-	0.0044	1.42	0.028	9.9	83302	Trifunctional enzyme subunit alpha; mitochondrial
MIM	756	ECHB_MOUSE	[Swiss-Prot:Q99JY0 ]	Hadhb	-	-	0.01	-1.24	0.042	10	51639	Trifunctional enzyme subunit beta; mitochondrial
MIM	423	ACADV_MOUSE	[Swiss-Prot:P50544 ]	Acadvl	0.0014	1.22	3.7e-05	1.48	2.9e-05	9.6	71230	Very long-chain specific acyl-CoA dehydrogenase; mitochondrial
MIM	421	ACADV_MOUSE	[Swiss-Prot:P50544 ]	Acadvl	0.0021	1.26	0.017	1.18	0.0035	9.6	71230	Very long-chain specific acyl-CoA dehydrogenase; mitochondrial
Pyruvate dehydrogenase
MAT	553	DLDH_MOUSE	[Swiss-Prot:O08749 ]	Dld	0.022	-1.16	7.2e-06	-1.81	1.1e-07	9	54751	Dihydrolipoyl dehydrogenase; mitochondrial
MAT	371	ODP2_MOUSE	[Swiss-Prot:Q8BMF4 ]	Dlat	6.3e-05	-1.19	2.8e-11	-2.91	3.2e-15	9.6	68469	Dihydrolipoyllysine-residue acetyltransferase component of pyruvate dehydrogenase complex; mitochondrial
MAT	368	ODP2_MOUSE	[Swiss-Prot:Q8BMF4 ]	Dlat	-	-	1.3e-07	-3.23	9.9e-11	9.6	68469	Dihydrolipoyllysine-residue acetyltransferase component of pyruvate dehydrogenase complex; mitochondrial
MAT	709	ODPA_MOUSE	[Swiss-Prot:P35486 ]	Pdha1	0.00031	-1.29	7.5e-10	-2.47	5.6e-12	9.4	43888	Pyruvate dehydrogenase E1 component subunit alpha; somatic form; mitochondrial
MAT	669	ODPA_MOUSE	[Swiss-Prot:P35486 ]	Pdha1	0.0014	-1.22	5.9e-05	-2.21	1.4e-06	9.4	43888	Pyruvate dehydrogenase E1 component subunit alpha; somatic form; mitochondrial
MAT	1033	ODPB_MOUSE	[Swiss-Prot:Q9D051 ]	Pdhb	1.1e-05	-1.16	1.7e-12	-2.5	0	6.5	39254	Pyruvate dehydrogenase E1 component subunit beta; mitochondrial
MAT	1024	ODPB_MOUSE	[Swiss-Prot:Q9D051 ]	Pdhb	-	-	2.8e-08	-2.55	6e-10	6.5	39254	Pyruvate dehydrogenase E1 component subunit beta; mitochondrial
MAT	1034	ODPB_MOUSE	[Swiss-Prot:Q9D051 ]	Pdhb	0.034	-1.13	7e-06	-2	1.6e-07	6.5	39254	Pyruvate dehydrogenase E1 component subunit beta; mitochondrial
MAT	607	ODPX_MOUSE	[Swiss-Prot:Q8BKZ9 ]	Pdhx	0.0012	-1.27	7.1e-09	-2.4	1.9e-10	8.8	54250	Pyruvate dehydrogenase protein X component; mitochondrial
MAT	608	ODPX_MOUSE	[Swiss-Prot:Q8BKZ9 ]	Pdhx	-	-	5e-05	-2.15	6e-06	8.8	54250	Pyruvate dehydrogenase protein X component; mitochondrial
Gluconeogenesis
MAT	9	PYC_MOUSE	[Swiss-Prot:Q05920 ]	Pcx	0.0081	-1.31	7.9e-07	-2.91	7.4e-09	6.3	130344	Pyruvate carboxylase; mitochondrial
MAT	10	PYC_MOUSE	[Swiss-Prot:Q05920 ]	Pcx	0.00039	-1.36	2.2e-06	-2.71	7.6e-07	6.3	130344	Pyruvate carboxylase; mitochondrial
MAT	16	PYC_MOUSE	[Swiss-Prot:Q05920 ]	Pcx	-	-	4.4e-06	-2.43	1.8e-06	6.3	130344	Pyruvate carboxylase; mitochondrial
MAT	14	PYC_MOUSE	[Swiss-Prot:Q05920 ]	Pcx	0.027	-1.39	5.2e-06	-2.44	2.7e-06	6.3	130344	Pyruvate carboxylase; mitochondrial
MAT	15	PYC_MOUSE	[Swiss-Prot:Q05920 ]	Pcx	0.0015	-1.49	6.1e-06	-2.49	1.1e-06	6.3	130344	Pyruvate carboxylase; mitochondrial
MAT	8	PYC_MOUSE	[Swiss-Prot:Q05920 ]	Pcx	0.036	-1.26	7.4e-06	-2.79	8.1e-07	6.3	130344	Pyruvate carboxylase; mitochondrial
MAT	4	PYC_MOUSE	[Swiss-Prot:Q05920 ]	Pcx	0.045	-1.28	0.0002	-2.8	5e-05	6.3	130344	Pyruvate carboxylase; mitochondrial
MAT	7	PYC_MOUSE	[Swiss-Prot:Q05920 ]	Pcx	0.0087	-1.2	0.00044	-2.64	3e-05	6.3	130344	Pyruvate carboxylase; mitochondrial
Amino acids metabolism
MAT	758	ODBA_MOUSE	[Swiss-Prot:P50136 ]	Bckdha	0.00022	-1.27	7.1e-08	-2.13	6.1e-10	8.9	50624	2-oxoisovalerate dehydrogenase subunit alpha; mitochondrial
MAT	754	ODBA_MOUSE	[Swiss-Prot:P50136 ]	Bckdha	0.0027	-1.28	3.8e-07	-2.43	1.1e-08	8.9	50624	2-oxoisovalerate dehydrogenase subunit alpha; mitochondrial
MAT	970	ODBB_MOUSE	[Swiss-Prot:Q6P3A8]	Bckdhb	0.00012	-1.23	3.5e-11	-3.08	3.2e-15	6.3	43651	2-oxoisovalerate dehydrogenase subunit beta; mitochondrial
MAT	965	ODBB_MOUSE	[Swiss-Prot:Q6P3A9]	Bckdhb	-	-	1.2e-07	-2.34	2.3e-08	6.3	43651	2-oxoisovalerate dehydrogenase subunit beta; mitochondrial
MAT	966	HIBCH_MOUSE	[Swiss-Prot:Q8QZS1 ]	Hibch	-	-	0.014	-1.48	0.017	9	43295	3-hydroxyisobutyryl-CoA hydrolase; mitochondrial
MAT	1096	THTM_MOUSE	[Swiss-Prot:Q99J99 ]	Mpst	-	-	0.001	-1.31	0.00085	6.1	33231	3-mercaptopyruvate sulfurtransferase
MAT	609	AL7A1_MOUSE	[Swiss-Prot:Q9DBF1 ]	Aldh7a1	0.0021	-1.29	1.3e-05	-2.53	3.3e-07	6	56066	Alpha-aminoadipic semialdehyde dehydrogenase
MAT	871	AATM_MOUSE	[Swiss-Prot:P05202 ]	Got2	0.0033	-1.2	6.1e-05	-1.43	1.3e-05	9.8	47780	Aspartate aminotransferase; mitochondrial
MAT	914	AATM_MOUSE	[Swiss-Prot:P05202 ]	Got2	0.012	-1.23	0.006	-1.27	0.0029	9.8	47780	Aspartate aminotransferase; mitochondrial
MIM	471	CHDH_MOUSE	[Swiss-Prot:Q8BJ64 ]	Chdh	-	-	0.0059	1.19	0.0075	9.6	67057	Choline dehydrogenase; mitochondrial
MIM	483	CHDH_MOUSE	[Swiss-Prot:Q8BJ64 ]	Chdh	-	-	0.011	1.27	0.0097	9.6	67057	Choline dehydrogenase; mitochondrial
MIM	484	CHDH_MOUSE	[Swiss-Prot:Q8BJ64 ]	Chdh	-	-	0.028	1.3	0.049	9.6	67057	Choline dehydrogenase; mitochondrial
MIM	486	CHDH_MOUSE	[Swiss-Prot:Q8BJ64 ]	Chdh	-	-	0.0037	1.31	0.0075	9.6	67057	Choline dehydrogenase; mitochondrial
MAT	805	NFS1_MOUSE	[Swiss-Prot:Q9Z1J3 ]	Nfs1	-	-	0.0055	-1.79	0.009	9.4	50369	Cysteine desulfurase; mitochondrial
MAT	445	AL4A1_MOUSE	[Swiss-Prot:Q8CHT0 ]	Aldh4a1	0.0075	-1.09	2.4e-05	-1.22	9.7e-06	9.3	62228	Delta-1-pyrroline-5-carboxylate dehydrogenase; mitochondrial
MAT	456	AL4A1_MOUSE	[Swiss-Prot:Q8CHT0 ]	Aldh4a1	-	-	0.0067	-1.16	0.0067	9.3	62228	Delta-1-pyrroline-5-carboxylate dehydrogenase; mitochondrial
MAT	410	AL4A1_MOUSE	[Swiss-Prot:Q8CHT0 ]	Aldh4a1	0.046	-1.27	0.031	-1.34	0.031	9.3	62228	Delta-1-pyrroline-5-carboxylate dehydrogenase; mitochondrial
MAT	356	AL4A1_MOUSE	[Swiss-Prot:Q8CHT0 ]	Aldh4a1	-	-	0.046	1.2	0.04	9.3	62228	Delta-1-pyrroline-5-carboxylate dehydrogenase; mitochondrial
MAT	146	M2GD_MOUSE	[Swiss-Prot:Q9DBT9 ]	Dmgdh	3.4e-05	-1.18	1.5e-11	-2.32	2.1e-15	8.3	97422	DMIMethylglycine dehydrogenase; mitochondrial
MAT	148	M2GD_MOUSE	[Swiss-Prot:Q9DBT9 ]	Dmgdh	0.00019	-1.18	4.4e-11	-2.44	5.7e-15	8.3	97422	DMIMethylglycine dehydrogenase; mitochondrial
MAT	147	M2GD_MOUSE	[Swiss-Prot:Q9DBT9 ]	Dmgdh	0.00078	-1.18	6.4e-10	-1.98	1.6e-11	8.3	97422	DMIMethylglycine dehydrogenase; mitochondrial
MAT	135	M2GD_MOUSE	[Swiss-Prot:Q9DBT9 ]	Dmgdh	-	-	9.8e-08	-2.13	7.1e-10	8.3	97422	DMIMethylglycine dehydrogenase; mitochondrial
MAT	151	M2GD_MOUSE	[Swiss-Prot:Q9DBT9 ]	Dmgdh	0.00045	-1.17	8.2e-07	-2.27	1.2e-08	8.3	97422	DMIMethylglycine dehydrogenase; mitochondrial
MAT	132	M2GD_MOUSE	[Swiss-Prot:Q9DBT9 ]	Dmgdh	0.0025	-1.17	1.5e-06	-2.31	6e-09	8.3	97422	DMIMethylglycine dehydrogenase; mitochondrial
MAT	131	M2GD_MOUSE	[Swiss-Prot:Q9DBT9 ]	Dmgdh	-	-	1.1e-05	-2.05	1.5e-07	8.3	97422	DMIMethylglycine dehydrogenase; mitochondrial
MAT	136	M2GD_MOUSE	[Swiss-Prot:Q9DBT9 ]	Dmgdh	-	-	1.7e-05	-2.07	2.1e-06	8.3	97422	DMIMethylglycine dehydrogenase; mitochondrial
MAT	150	M2GD_MOUSE	[Swiss-Prot:Q9DBT9 ]	Dmgdh	-	-	4.2e-05	-1.53	5.2e-07	8.3	97422	DMIMethylglycine dehydrogenase; mitochondrial
MAT	161	M2GD_MOUSE	[Swiss-Prot:Q9DBT9 ]	Dmgdh	-	-	0.00013	-1.71	1.1e-05	8.3	97422	DMIMethylglycine dehydrogenase; mitochondrial
MAT	576	DHE3_MOUSE	[Swiss-Prot:P26443 ]	Glud1	0.021	-1.05	2e-08	-1.34	1.7e-10	8.6	54527	Glutamate dehydrogenase 1; mitochondrial
MAT	654	DHE3_MOUSE	[Swiss-Prot:P26443 ]	Glud1	-	-	3.6e-05	-1.45	0.0038	8.6	54527	Glutamate dehydrogenase 1; mitochondrial
MAT	563	DHE3_MOUSE	[Swiss-Prot:P26443 ]	Glud1	-	-	0.00099	-1.36	0.00013	8.8	61640	Glutamate dehydrogenase 1; mitochondrial
MAT	540	DHE3_MOUSE	[Swiss-Prot:P26443 ]	Glud1	-	-	0.0014	-1.37	7e-05	8.8	61640	Glutamate dehydrogenase 1; mitochondrial
MAT	811	GCDH_MOUSE	[Swiss-Prot:Q60759 ]	Gcdh	-	-	8.3e-06	-2.4	7.8e-06	9.6	49072	Glutaryl-CoA dehydrogenase; mitochondrial
MAT	795	GCDH_MOUSE	[Swiss-Prot:Q60759 ]	Gcdh	-	-	0.00016	-1.95	0.00019	8.8	49072	Glutaryl-CoA dehydrogenase; mitochondrial
MAT	799	GCDH_MOUSE	[Swiss-Prot:Q60759 ]	Gcdh	-	-	0.00067	-1.97	0.00022	9.6	49072	Glutaryl-CoA dehydrogenase; mitochondrial
MAT	759	GCDH_MOUSE	[Swiss-Prot:Q60759 ]	Gcdh	-	-	0.011	-1.34	0.024	9.6	49072	Glutaryl-CoA dehydrogenase; mitochondrial
MAT	810	GCDH_MOUSE	[Swiss-Prot:Q60759 ]	Gcdh	-	-	0.044	-1.39	0.025	9.6	49072	Glutaryl-CoA dehydrogenase; mitochondrial
MAT	58	GCSP_MOUSE	[Swiss-Prot:Q91W43 ]	Gldc	-	-	0.00047	-1.55	2.9e-05	8	114564	Glycine dehydrogenase [decarboxylating]; mitochondrial
MAT	848	IVD_MOUSE	[Swiss-Prot:Q9JHI5 ]	Ivd	0.00021	-1.22	2.6e-09	-2.5	2.1e-12	9.3	46695	Isovaleryl-CoA dehydrogenase; mitochondrial
MAT	861	IVD_MOUSE	[Swiss-Prot:Q9JHI5 ]	Ivd	0.0021	-1.11	1.2e-07	-1.75	3.5e-10	8.5	46695	Isovaleryl-CoA dehydrogenase; mitochondrial
MAT	831	IVD_MOUSE	[Swiss-Prot:Q9JHI5 ]	Ivd	0.0031	-1.17	0.00028	-2	4.3e-07	9.3	46695	Isovaleryl-CoA dehydrogenase; mitochondrial
MAT	819	IVD_MOUSE	[Swiss-Prot:Q9JHI5 ]	Ivd	0.015	-1.14	0.0012	-1.37	0.00041	9.3	46695	Isovaleryl-CoA dehydrogenase; mitochondrial
MAT	634	ODB2_MOUSE	[Swiss-Prot:P53395 ]	Dbt	0.0024	-1.22	4.5e-05	-2.26	2e-06	9.5	53469	Lipoamide acyltransferase component of branched-chain alpha-keto acid dehydrogenase complex; mitochondrial
MAT	241	MCCA_MOUSE	[Swiss-Prot:Q99MR8 ]	Mccc1	0.028	-1.12	0.0015	-1.42	0.00032	8.5	79693	Methylcrotonoyl-CoA carboxylase subunit alpha; mitochondrial
MAT	247	MCCA_MOUSE	[Swiss-Prot:Q99MR8 ]	Mccc1	-	-	0.0022	-1.44	0.00017	8.5	79693	Methylcrotonoyl-CoA carboxylase subunit alpha; mitochondrial
MAT	1204	AUHM_MOUSE	[Swiss-Prot:Q9JLZ3 ]	Auh	-	-	0.017	-1.42	0.0085	9.6	33659	Methylglutaconyl-CoA hydratase; mitochondrial
MAT	635	MMSA_MOUSE	[Swiss-Prot:Q9EQ20]	Aldh6a1	0.011	-1.2	5.1e-06	-1.87	1.2e-06	9.5	59369	Methylmalonate-semialdehyde dehydrogenase [acylating]; mitochondrial
MAT	744	OAT_MOUSE	[Swiss-Prot:P29758 ]	Oat	-	-	1.4e-11	-2.3	3.3e-16	6.2	48723	Ornithine aminotransferase; mitochondrial
MAT	737	OAT_MOUSE	[Swiss-Prot:P29758 ]	Oat	0.0055	1.09	9.4e-11	-2.2	5.1e-15	6.2	48723	Ornithine aminotransferase; mitochondrial
MAT	735	OAT_MOUSE	[Swiss-Prot:P29758 ]	Oat	0.0073	1.1	1.3e-07	-1.53	9.4e-11	6.2	48723	Ornithine aminotransferase; mitochondrial
MAT	763	OAT_MOUSE	[Swiss-Prot:P29758 ]	Oat	0.00029	1.14	0.00018	-1.14	4.2e-08	6.2	48723	Ornithine aminotransferase; mitochondrial
MAT	745	OAT_MOUSE	[Swiss-Prot:P29758 ]	Oat	-	-	0.00049	-1.17	2.5e-05	6.2	48723	Ornithine aminotransferase; mitochondrial
MAT	798	OAT_MOUSE	[Swiss-Prot:P29758 ]	Oat	-	-	0.012	-1.49	0.016	6.2	48723	Ornithine aminotransferase; mitochondrial
MAT	765	OAT_MOUSE	[Swiss-Prot:P29758 ]	Oat	-	-	0.016	-1.16	0.0026	6.2	48723	Ornithine aminotransferase; mitochondrial
MAT	123	SARDH_MOUSE	[Swiss-Prot:Q99LB7 ]	Sardh	0.0011	-1.17	2.7e-11	-2.31	5.2e-14	6.3	102644	Sarcosine dehydrogenase; mitochondrial
MAT	117	SARDH_MOUSE	[Swiss-Prot:Q99LB7 ]	Sardh	1.6e-05	-1.18	9.9e-11	-2.13	4.2e-14	6.3	102644	Sarcosine dehydrogenase; mitochondrial
MAT	130	SARDH_MOUSE	[Swiss-Prot:Q99LB7 ]	Sardh	4.1e-05	-1.23	1.8e-10	-2.3	5.8e-14	6.3	102644	Sarcosine dehydrogenase; mitochondrial
MAT	133	SARDH_MOUSE	[Swiss-Prot:Q99LB7 ]	Sardh	2.6e-05	-1.24	2.1e-10	-2.01	5.8e-13	6.3	102644	Sarcosine dehydrogenase; mitochondrial
MAT	137	SARDH_MOUSE	[Swiss-Prot:Q99LB7 ]	Sardh	8.7e-07	-1.28	5.3e-09	-1.61	7.4e-11	6.3	102644	Sarcosine dehydrogenase; mitochondrial
MAT	122	SARDH_MOUSE	[Swiss-Prot:Q99LB7 ]	Sardh	0.033	-1.1	6e-09	-1.81	1.1e-10	6.3	102644	Sarcosine dehydrogenase; mitochondrial
MAT	92	SARDH_MOUSE	[Swiss-Prot:Q99LB7 ]	Sardh	0.0016	-1.24	8.9e-08	-2.02	2.8e-09	6.3	102644	Sarcosine dehydrogenase; mitochondrial
MAT	89	SARDH_MOUSE	[Swiss-Prot:Q99LB7 ]	Sardh	-	-	2.9e-07	-2.2	2e-09	6.3	102644	Sarcosine dehydrogenase; mitochondrial
MAT	94	SARDH_MOUSE	[Swiss-Prot:Q99LB7 ]	Sardh	0.0042	-1.17	2.5e-06	-2.22	2.7e-08	6.3	102644	Sarcosine dehydrogenase; mitochondrial
MAT	91	SARDH_MOUSE	[Swiss-Prot:Q99LB7 ]	Sardh	0.018	-1.16	5.7e-06	-2.11	4.4e-08	6.3	102644	Sarcosine dehydrogenase; mitochondrial
MAT	134	SARDH_MOUSE	[Swiss-Prot:Q99LB7 ]	Sardh	-	-	1.8e-05	-1.79	6.8e-07	6.3	75973	Sarcosine dehydrogenase; mitochondrial
MAT	97	SARDH_MOUSE	[Swiss-Prot:Q99LB7 ]	Sardh	0.01	-1.25	0.00011	-2.08	1.6e-05	6.3	102644	Sarcosine dehydrogenase; mitochondrial
MAT	121	SARDH_MOUSE	[Swiss-Prot:Q99LB7 ]	Sardh	-	-	0.00025	-1.4	7.6e-06	6.3	102644	Sarcosine dehydrogenase; mitochondrial
MAT	83	SARDH_MOUSE	[Swiss-Prot:Q99LB7 ]	Sardh	-	-	0.00032	-2.14	5.2e-05	6.3	102644	Sarcosine dehydrogenase; mitochondrial
MAT	124	SARDH_MOUSE	[Swiss-Prot:Q99LB7 ]	Sardh	-	-	0.0021	-1.58	8.7e-05	6.3	102644	Sarcosine dehydrogenase; mitochondrial
MAT	916	THTR_MOUSE	[Swiss-Prot:P52196 ]	Tst	0.017	-1.26	6e-05	-1.74	5.5e-05	8.8	33673	Thiosulfate sulfurtransferase
MAT	936	THTR_MOUSE	[Swiss-Prot:P52196 ]	Tst	-	-	0.011	-1.83	0.0062	8.8	33673	Thiosulfate sulfurtransferase
MAT	934	THTR_MOUSE	[Swiss-Prot:P52196 ]	Tst	-	-	0.014	-1.21	0.0088	8.8	33673	Thiosulfate sulfurtransferase
MAT	911	THTR_MOUSE	[Swiss-Prot:P52196 ]	Tst	0.03	-1.27	0.039	-1.81	0.014	8.8	33673	Thiosulfate sulfurtransferase
Urea cycle
MAT	206	CPSM_MOUSE	[Swiss-Prot:Q8C196 ]	Cps1	0.0014	1.26	5.6e-08	-1.91	1.2e-10	6.5	165711	Carbamoyl-phosphate synthase [ammonia]; mitochondrial
MAT	23	CPSM_MOUSE	[Swiss-Prot:Q8C196 ]	Cps1	-	-	8.7e-07	-2.72	2.9e-08	6.5	165711	Carbamoyl-phosphate synthase [ammonia]; mitochondrial
MAT	22	CPSM_MOUSE	[Swiss-Prot:Q8C196 ]	Cps1	0.03	-1.14	3e-06	-2.86	6e-08	6.5	165711	Carbamoyl-phosphate synthase [ammonia]; mitochondrial
MAT	27	CPSM_MOUSE	[Swiss-Prot:Q8C196 ]	Cps1	-	-	1.5e-05	-3.58	8e-07	6.5	165711	Carbamoyl-phosphate synthase [ammonia]; mitochondrial
MAT	26	CPSM_MOUSE	[Swiss-Prot:Q8C196 ]	Cps1	-	-	7.1e-05	-2.97	5.5e-06	6.5	165711	Carbamoyl-phosphate synthase [ammonia]; mitochondrial
MAT	35	CPSM_MOUSE	[Swiss-Prot:Q8C196 ]	Cps1	-	-	0.00058	-2.13	0.00014	6.5	165711	Carbamoyl-phosphate synthase [ammonia]; mitochondrial
MAT	79	CPSM_MOUSE	[Swiss-Prot:Q8C196 ]	Cps1	-	-	0.0016	-2.05	0.00034	6.5	165711	Carbamoyl-phosphate synthase [ammonia]; mitochondrial
MAT	24	CPSM_MOUSE	[Swiss-Prot:Q8C196 ]	Cps1	-	-	0.0019	-4.34	8e-05	6.5	165711	Carbamoyl-phosphate synthase [ammonia]; mitochondrial
MAT	36	CPSM_MOUSE	[Swiss-Prot:Q8C196 ]	Cps1	-	-	0.0029	-2.48	0.00025	6.5	165711	Carbamoyl-phosphate synthase [ammonia]; mitochondrial
MAT	145	CPSM_MOUSE	[Swiss-Prot:Q8C196 ]	Cps1	-	-	0.0055	-1.84	0.0055	6.5	165711	Carbamoyl-phosphate synthase [ammonia]; mitochondrial
MAT	30	CPSM_MOUSE	[Swiss-Prot:Q8C196 ]	Cps1	-	-	0.0061	-2.61	0.0022	6.5	165711	Carbamoyl-phosphate synthase [ammonia]; mitochondrial
MAT	37	CPSM_MOUSE	[Swiss-Prot:Q8C196 ]	Cps1	0.011	-1.2	0.014	-2.27	0.0013	6.5	165711	Carbamoyl-phosphate synthase [ammonia]; mitochondrial
MAT	985	OTC_MOUSE	[Swiss-Prot:P11725 ]	Otc	3.1e-05	-1.21	3.9e-08	-1.73	3.5e-10	9.4	39854	Ornithine carbamoyltransferase; mitochondrial
MAT	1012	OTC_MOUSE	[Swiss-Prot:P11725 ]	Otc	0.001	-1.26	1.7e-06	-1.73	5.6e-08	9.4	39854	Ornithine carbamoyltransferase; mitochondrial
MAT	1000	OTC_MOUSE	[Swiss-Prot:P11725 ]	Otc	0.00057	-1.23	7.7e-06	-1.68	7.8e-07	9.4	39854	Ornithine carbamoyltransferase; mitochondrial
MAT	988	OTC_MOUSE	[Swiss-Prot:P11725 ]	Otc	0.0029	-1.26	1.1e-05	-1.6	2.2e-06	9.4	39854	Ornithine carbamoyltransferase; mitochondrial
MAT	994	OTC_MOUSE	[Swiss-Prot:P11725 ]	Otc	0.0078	-1.22	5.9e-05	-1.56	2e-05	9.4	39854	Ornithine carbamoyltransferase; mitochondrial
MAT	1008	OTC_MOUSE	[Swiss-Prot:P11725 ]	Otc	0.024	-1.19	0.00016	-1.51	2.2e-05	9.4	39854	Ornithine carbamoyltransferase; mitochondrial
MAT	992	OTC_MOUSE	[Swiss-Prot:P11725 ]	Otc	0.00092	-1.19	0.00029	-1.23	6.4e-05	9.4	39854	Ornithine carbamoyltransferase; mitochondrial
MAT	993	OTC_MOUSE	[Swiss-Prot:P11725 ]	Otc	0.0029	-1.19	0.00057	-1.35	0.00037	9.4	39854	Ornithine carbamoyltransferase; mitochondrial
MAT	1020	OTC_MOUSE	[Swiss-Prot:P11725 ]	Otc	-	-	0.0094	-1.68	0.0053	9.4	39854	Ornithine carbamoyltransferase; mitochondrial
MAT	1041	OTC_MOUSE	[Swiss-Prot:P11725 ]	Otc	-	-	0.012	1.29	0.038	9.4	39854	Ornithine carbamoyltransferase; mitochondrial
MAT	1026	OTC_MOUSE	[Swiss-Prot:P11725 ]	Otc	0.015	1.14	0.047	-1.13	0.00045	9.4	39854	Ornithine carbamoyltransferase; mitochondrial
MAT	997	OTC_MOUSE	[Swiss-Prot:P11725 ]	Otc	-	-	0.047	-1.34	0.032	9.4	39854	Ornithine carbamoyltransferase; mitochondrial
Detoxification and stress response
MAT	512	CH60_MOUSE	[Swiss-Prot:P63038 ]	Hspd1	1.7e-05	-1.26	1.4e-11	-3.23	6.7e-16	5.8	61088	60 kDa heat shock protein; mitochondrial
MAT	508	CH60_MOUSE	[Swiss-Prot:P63038 ]	Hspd1	4.7e-05	-1.23	2.2e-10	-2.91	1.4e-14	5.8	61088	60 kDa heat shock protein; mitochondrial
MAT	507	CH60_MOUSE	[Swiss-Prot:P63038 ]	Hspd1	0.0016	-1.2	3.2e-09	-2.2	3.6e-11	5.8	61088	60 kDa heat shock protein; mitochondrial
MAT	509	CH60_MOUSE	[Swiss-Prot:P63038 ]	Hspd1	0.00017	-1.23	3.5e-09	-2.47	3.6e-12	5.8	61088	60 kDa heat shock protein; mitochondrial
MAT	506	CH60_MOUSE	[Swiss-Prot:P63038 ]	Hspd1	0.029	-1.18	5.8e-07	-1.97	9.9e-08	5.8	61088	60 kDa heat shock protein; mitochondrial
MAT	504	CH60_MOUSE	[Swiss-Prot:P63038 ]	Hspd1	-	-	2.7e-05	-2.24	1.1e-05	5.8	61088	60 kDa heat shock protein; mitochondrial
MAT	520	CH60_MOUSE	[Swiss-Prot:P63038 ]	Hspd1	0.014	-1.47	0.0011	-1.69	0.0011	5.8	61088	60 kDa heat shock protein; mitochondrial
MAT	644	ALDH2_MOUSE	[Swiss-Prot:P47738 ]	Aldh2	1.9e-06	-1.2	6.2e-10	-2.64	7.6e-14	8.6	57015	Aldehyde dehydrogenase; mitochondrial
MAT	652	ALDH2_MOUSE	[Swiss-Prot:P47738 ]	Aldh2	0.0091	-1.13	2.2e-09	-2.04	2.7e-11	8.6	57015	Aldehyde dehydrogenase; mitochondrial
MAT	645	ALDH2_MOUSE	[Swiss-Prot:P47738 ]	Aldh2	0.0015	-1.2	1.5e-08	-2.08	1.1e-10	8.6	57015	Aldehyde dehydrogenase; mitochondrial
MAT	641	ALDH2_MOUSE	[Swiss-Prot:P47738 ]	Aldh2	-	-	1.4e-07	-1.36	0.00051	8.6	57015	Aldehyde dehydrogenase; mitochondrial
MAT	612	ALDH2_MOUSE	[Swiss-Prot:P47738 ]	Aldh2	0.014	-1.28	1.9e-07	-2.2	9.4e-08	8.6	57015	Aldehyde dehydrogenase; mitochondrial
MAT	651	ALDH2_MOUSE	[Swiss-Prot:P47738 ]	Aldh2	0.03	1.23	0.0074	1.22	0.021	8.6	57015	Aldehyde dehydrogenase; mitochondrial
MAT	1718	ALDH2_MOUSE	[Swiss-Prot:P47738 ]	Aldh2	1.4e-06	-1.26	1.7e-12	-2.82	1.1e-16	8.6	57015	Aldehyde dehydrogenase; mitochondrial
MAT	610	AL1B1_MOUSE	[Swiss-Prot:Q9CZS1 ]	Aldh1b1	-	-	0.002	-1.98	0.0001	6.7	58087	Aldehyde dehydrogenase X; mitochondrial
MAT	1433	GPX1_MOUSE	[Swiss-Prot:P11352 ]	Gpx1	0.04	1.17	6.7e-05	1.47	6.7e-05	7.7	22544	Glutathione peroxidase 1
MAT	323	TRAP1_MOUSE	[Swiss-Prot:Q9CQN1 ]	Trap1	-	-	0.0056	-1.49	0.0034	6.2	80501	Heat shock protein 75 kDa; mitochondrial
MAT	289	TRAP1_MOUSE	[Swiss-Prot:Q9CQN1 ]	Trap1	-	-	0.014	-1.62	0.0036	6.2	80501	Heat shock protein 75 kDa; mitochondrial
MAT	1472	PRDX1_MOUSE	[Swiss-Prot:P35700 ]	Prdx1	-	-	6.2e-07	1.46	1.9e-08	9.2	22390	Peroxiredoxin-1
MAT	316	GRP75_MOUSE	[Swiss-Prot:P38647 ]	Hspa9	3.1e-05	-1.26	7.6e-10	-2.21	7.7e-13	5.8	73768	Stress-70 protein; mitochondrial
MAT	312	GRP75_MOUSE	[Swiss-Prot:P38647 ]	Hspa9	0.0004	-1.24	2.1e-08	-2.13	4.7e-11	5.8	73768	Stress-70 protein; mitochondrial
MAT	307	GRP75_MOUSE	[Swiss-Prot:P38647 ]	Hspa9	0.0017	-1.18	5.6e-08	-2.07	2e-10	5.8	73768	Stress-70 protein; mitochondrial
MAT	373	GRP75_MOUSE	[Swiss-Prot:P38647 ]	Hspa9	0.012	-1.15	6.7e-08	-2.34	2e-10	5.8	73768	Stress-70 protein; mitochondrial
MAT	299	GRP75_MOUSE	[Swiss-Prot:P38647 ]	Hspa9	0.037	-1.13	2.6e-06	-1.77	2.9e-08	5.8	73768	Stress-70 protein; mitochondrial
MAT	313	GRP75_MOUSE	[Swiss-Prot:P38647 ]	Hspa9	0.24	-1.13	0.00015	-1.91	1.1e-05	5.8	73768	Stress-70 protein; mitochondrial
MAT	335	GRP75_MOUSE	[Swiss-Prot:P38647 ]	Hspa9	0.036	-1.21	0.00016	-1.44	0.00061	5.8	73768	Stress-70 protein; mitochondrial
MAT	251	GRP75_MOUSE	[Swiss-Prot:P38647 ]	Hspa9	-	-	0.00049	-1.44	0.00017	5.8	73768	Stress-70 protein; mitochondrial
MAT	244	GRP75_MOUSE	[Swiss-Prot:P38647 ]	Hspa9	-	-	0.05	-1.14	0.0075	5.8	73768	Stress-70 protein; mitochondrial
MAT	1458	SODM_MOUSE	[Swiss-Prot:P09671 ]	Sod2	-	-	0.0048	-1.15	0.022	9.5	24816	Superoxide dismutase [Mn]; mitochondrial
MAT	1455	SODM_MOUSE	[Swiss-Prot:P09671 ]	Sod2	0.034	-1.22	0.0085	-1.47	0.012	9.5	24816	Superoxide dismutase [Mn]; mitochondrial
MAT	1425	SODM_MOUSE	[Swiss-Prot:P09671 ]	Sod2	0.00022	-1.24	0.018	-1.33	0.018	9.5	24816	Superoxide dismutase [Mn]; mitochondrial
MAT	1382	PRDX3_MOUSE	[Swiss-Prot:P20108 ]	Prdx3	0.00033	-1.21	5.2e-09	-2.63	4.1e-12	8	28337	Thioredoxin-dependent peroxide reductase; mitochondrial
Mitochondrial structure
MIM	156	LETM1_MOUSE	[Swiss-Prot:Q9Z2I0 ]	Letm1	0.042	1.1	3.1e-06	1.54	1.5e-07	6.1	83621	LETM1 and EF-hand domain-containing protein 1; mitochondrial
MIM	160	LETM1_MOUSE	[Swiss-Prot:Q9Z2I0 ]	Letm1	-	-	1.8e-05	1.43	1.5e-07	6.1	83621	LETM1 and EF-hand domain-containing protein 1; mitochondrial
MIM	211	IMMT_MOUSE	[Swiss-Prot:Q8CAQ8]	Immt	-	1.16	3.2e-08	-1.89	2e-11	6.2	84247	Mitochondrial inner membrane protein
MIM	215	IMMT_MOUSE	[Swiss-Prot:Q8CAQ9]	Immt	-	-	2.8e-06	-1.89	3.4e-08	6.2	84247	Mitochondrial inner membrane protein
MIM	203	IMMT_MOUSE	[Swiss-Prot:Q8CAQ10]	Immt	0.04	1.39	7.1e-06	2.32	1.8e-05	6.2	84247	Mitochondrial inner membrane protein
MIM	178	IMMT_MOUSE	[Swiss-Prot:Q8CAQ11]	Immt	-	-	3.3e-05	-1.45	5e-07	6.2	84247	Mitochondrial inner membrane protein
MIM	205	IMMT_MOUSE	[Swiss-Prot:Q8CAQ12]	Immt	1.2e-06	1.4	5.2e-05	-1.21	1.4e-10	6.2	84247	Mitochondrial inner membrane protein
MIM	201	IMMT_MOUSE	[Swiss-Prot:Q8CAQ13]	Immt	1.2e-08	1.52	0.0011	1.18	5.3e-09	6.2	84247	Mitochondrial inner membrane protein
MIM	212	IMMT_MOUSE	[Swiss-Prot:Q8CAQ14]	Immt	0.0001	1.5	0.0013	1.31	3.4e-05	6.2	84247	Mitochondrial inner membrane protein
MIM	166	IMMT_MOUSE	[Swiss-Prot:Q8CAQ15]	Immt	1.7e-06	1.4	0.0027	1.12	5e-08	6.2	84247	Mitochondrial inner membrane protein
MIM	168	IMMT_MOUSE	[Swiss-Prot:Q8CAQ16]	Immt	-	-	0.0037	-1.54	0.00049	6.2	84247	Mitochondrial inner membrane protein
MIM	199	IMMT_MOUSE	[Swiss-Prot:Q8CAQ17]	Immt	5.2e-07	1.53	0.021	1.12	1e-07	6.2	84247	Mitochondrial inner membrane protein
MIM	196	IMMT_MOUSE	[Swiss-Prot:Q8CAQ18]	Immt	0.0032	1.4	-	-	0.00039	6.2	84247	Mitochondrial inner membrane protein
MIM	202	IMMT_MOUSE	[Swiss-Prot:Q8CAQ19]	Immt	0.00035	1.37	-	-	0.00029	6.2	84247	Mitochondrial inner membrane protein
MIM	167	IMMT_MOUSE	[Swiss-Prot:Q8CAQ20]	Immt	2.1e-05	1.27	-	-	2e-06	6.2	84247	Mitochondrial inner membrane protein
MIM	153	IMMT_MOUSE	[Swiss-Prot:Q8CAQ21]	Immt	7.6e-05	1.31	-	-	4e-06	6.2	84247	Mitochondrial inner membrane protein
MIM	213	IMMT_MOUSE	[Swiss-Prot:Q8CAQ22]	Immt	-	-	5.5e-09	-2.58	2.6e-12	6.2	84247	Mitochondrial inner membrane protein
MIM	1162	PHB_MOUSE	[Swiss-Prot:P67778 ]	Phb	-	-	1.4e-06	1.73	9.3e-08	5.5	29859	Prohibitin
MIM	1160	PHB_MOUSE	[Swiss-Prot:P67778 ]	Phb	0.0096	1.15	5.5e-06	1.47	1.7e-06	5.5	29859	Prohibitin
MIM	1165	PHB_MOUSE	[Swiss-Prot:P67778 ]	Phb	-	-	0.0011	1.58	0.0035	5.5	29859	Prohibitin
MIM	1117	PHB_MOUSE	[Swiss-Prot:P67778 ]	Phb	-	-	0.0054	1.34	0.04	5.5	29859	Prohibitin
MIM	1153	PHB_MOUSE	[Swiss-Prot:P67778 ]	Phb	0.012	1.22	0.013	1.25	0.017	5.5	29859	Prohibitin
MIM	1015	PHB2_MOUSE	[Swiss-Prot:O35129 ]	Phb2	0.0086	1.15	7.6e-06	1.32	2.1e-05	10.2	33276	Prohibitin-2
MIM	1093	PHB2_MOUSE	[Swiss-Prot:O35129 ]	Phb2	0.014	1.24	0.02	1.25	0.0074	10.2	33276	Prohibitin-2
MIM	1090	PHB2_MOUSE	[Swiss-Prot:O35129 ]	Phb2	0.037	1.26	0.047	1.32	0.04	10.2	33276	Prohibitin-2
MIM	1092	PHB2_MOUSE	[Swiss-Prot:O35129 ]	Phb2	0.0073	1.27	-	-	0.006	10.2	33276	Prohibitin-2
MIM	1102	PHB2_MOUSE	[Swiss-Prot:O35129 ]	Phb2	0.012	1.26	-	-	0.013	10.2	33276	Prohibitin-2
Transmembrane transport
MIM	379	CMC2_MOUSE	[Swiss-Prot:Q9QXX4 ]	Slc25a13	0.0015	1.33	3.2e-05	1.51	1.8e-05	9.4	74819	Calcium-binding mitochondrial carrier protein Aralar2
MIM	370	CMC2_MOUSE	[Swiss-Prot:Q9QXX4 ]	Slc25a13	0.02	1.22	6.5e-05	1.55	0.00012	9.4	74819	Calcium-binding mitochondrial carrier protein Aralar2
MIM	422	CMC2_MOUSE	[Swiss-Prot:Q9QXX4 ]	Slc25a13	-	-	8.3e-05	1.46	0.011	9.4	74819	Calcium-binding mitochondrial carrier protein Aralar2
MIM	369	CMC2_MOUSE	[Swiss-Prot:Q9QXX4 ]	Slc25a13	0.026	1.23	0.0019	1.51	0.0013	9.4	74819	Calcium-binding mitochondrial carrier protein Aralar2
MIM	378	CMC2_MOUSE	[Swiss-Prot:Q9QXX4 ]	Slc25a13	0.016	1.3	0.0073	1.44	0.0033	9.4	74819	Calcium-binding mitochondrial carrier protein Aralar2
MIM	415	CMC2_MOUSE	[Swiss-Prot:Q9QXX4 ]	Slc25a13	-	-	0.014	1.42	0.045	9.4	74819	Calcium-binding mitochondrial carrier protein Aralar2
MIM	427	CMC2_MOUSE	[Swiss-Prot:Q9QXX4 ]	Slc25a13	-	-	0.018	1.39	0.016	9.4	74819	Calcium-binding mitochondrial carrier protein Aralar2
MIM	366	CMC2_MOUSE	[Swiss-Prot:Q9QXX4 ]	Slc25a13	0.035	1.24	0.02	1.47	0.019	9.4	74819	Calcium-binding mitochondrial carrier protein Aralar2
MIM	1007	TIM50_MOUSE	[Swiss-Prot:Q9D880]	Timm50	-	-	0.00019	-1.4	0.011	8.3	39980	Mitochondrial import inner membrane translocase subunit TIM50
MIM	463	NLTP_MOUSE	[Swiss-Prot:P32020 ]	Scp2	-	-	0.022	1.2	0.0024	7.8	59715	Non-specific lipid-transfer protein
MIM	972	SFXN1_MOUSE	[Swiss-Prot:Q99JR1 ]	Sfxn1	-	-	0.0029	1.36	0.0012	10.1	35911	Sideroflexin-1
Others
MAT	937	RM39_MOUSE	[Swiss-Prot:Q9JKF7 ]	Mrpl39	-	-	0.0048	-1.74	0.0052	9.1	38984	39S ribosomal protein L39; mitochondrial
MAT	720	AGT2_MOUSE	[Swiss-Prot:Q3UEG6 ]	Agxt2	-	-	4e-05	-1.41	2.7e-05	9.2	57876	Alanine--glyoxylate aminotransferase 2; mitochondrial
MAT	690	AGT2_MOUSE	[Swiss-Prot:Q3UEG6 ]	Agxt2	-	-	0.0029	-1.39	0.0027	9.2	57876	Alanine--glyoxylate aminotransferase 2; mitochondrial
MIM	362	AIFM1_MOUSE	[Swiss-Prot:Q9Z0X1 ]	Aifm1	0.01	1.22	0.00042	1.34	0.00041	9.8	66952	Apoptosis-inducing factor 1; mitochondrial
MIM	358	AIFM1_MOUSE	[Swiss-Prot:Q9Z0X1 ]	Aifm1	0.0069	1.24	0.0055	1.36	0.0021	9.8	66952	Apoptosis-inducing factor 1; mitochondrial
MIM	310	AIFM1_MOUSE	[Swiss-Prot:Q9Z0X1 ]	Aifm1	0.012	1.25	0.011	1.3	0.0049	9.8	66952	Apoptosis-inducing factor 1; mitochondrial
MAT	778	EFTU_MOUSE	[Swiss-Prot:Q8BFR5 ]	Tufm	0.00046	-1.24	8.1e-07	-2.19	5.4e-09	7.9	49876	Elongation factor Tu; mitochondrial
MAT	779	EFTU_MOUSE	[Swiss-Prot:Q8BFR5 ]	Tufm	0.0067	-1.26	2.5e-05	-1.97	7.4e-06	7.9	49876	Elongation factor Tu; mitochondrial
MAT	695	HMCS2_MOUSE	[Swiss-Prot:P54869 ]	Hmgcs2	0.031	-1.13	1e-09	-2.62	5.3e-13	9.3	57300	Hydroxymethylglutaryl-CoA synthase; mitochondrial
MAT	711	HMCS2_MOUSE	[Swiss-Prot:P54869 ]	Hmgcs2	0.00051	-1.16	4.7e-09	-2.15	4.9e-12	9.3	57300	Hydroxymethylglutaryl-CoA synthase; mitochondrial
MAT	715	HMCS2_MOUSE	[Swiss-Prot:P54869 ]	Hmgcs2	0.00083	-1.18	1.7e-08	-2.11	7.7e-11	9.3	57300	Hydroxymethylglutaryl-CoA synthase; mitochondrial
MAT	696	HMCS2_MOUSE	[Swiss-Prot:P54869 ]	Hmgcs2	0.00077	-1.17	2.1e-07	-1.55	4.7e-09	9.3	57300	Hydroxymethylglutaryl-CoA synthase; mitochondrial
MAT	701	HMCS2_MOUSE	[Swiss-Prot:P54869 ]	Hmgcs2	0.019	-1.18	0.0023	-1.45	0.0016	9.3	57300	Hydroxymethylglutaryl-CoA synthase; mitochondrial
MAT	716	HMCS2_MOUSE	[Swiss-Prot:P54869 ]	Hmgcs2	0.018	-1.19	0.0034	-1.39	0.0026	9.3	57300	Hydroxymethylglutaryl-CoA synthase; mitochondrial
MAT	808	L2HDH_MOUSE	[Swiss-Prot:Q91YP0 ]	L2hgdh	0.043	-1.18	0.013	-1.38	0.022	9.4	51551	L-2-hydroxyglutarate dehydrogenase; mitochondrial
MAT	73	LONM_MOUSE	[Swiss-Prot:Q8CGK3 ]	Lonp1	0.0011	-1.29	1.8e-10	-3.55	9.7e-13	6.1	106347	Lon protease homolog; mitochondrial
MAT	74	LONM_MOUSE	[Swiss-Prot:Q8CGK3 ]	Lonp1	0.011	-1.27	3.7e-07	-2.7	7e-09	6.1	106347	Lon protease homolog; mitochondrial
MAT	66	LONM_MOUSE	[Swiss-Prot:Q8CGK3 ]	Lonp1	-	-	7.5e-07	-2.8	8.4e-09	6.1	106347	Lon protease homolog; mitochondrial
MAT	70	LONM_MOUSE	[Swiss-Prot:Q8CGK3 ]	Lonp1	-	-	1.1e-05	-2.03	2.9e-07	6.1	106347	Lon protease homolog; mitochondrial
MIM	1505	MTP18_MOUSE	[Swiss-Prot:Q9CRB8 ]	Mtfp1	-	-	0.0021	1.36	0.024	9.4	18360	Mitochondrial 18 kDa protein
MAT	56	PREP_MOUSE	[Swiss-Prot:Q8K411 ]	Pitrm1	-	-	3.1e-06	-1.69	9e-09	6.8	118438	Presequence protease; mitochondrial
MAT	55	PREP_MOUSE	[Swiss-Prot:Q8K411 ]	Pitrm1	-	-	2.1e-05	-1.85	4.9e-07	6.8	118438	Presequence protease; mitochondrial
MAT	51	PREP_MOUSE	[Swiss-Prot:Q8K411 ]	Pitrm1	-	-	0.0012	-1.6	0.0001	6.8	118438	Presequence protease; mitochondrial
MIM	659	LDHD_MOUSE	[Swiss-Prot:Q7TNG8 ]	Ldhd	6.7e-06	-1.2	2.6e-09	-2.49	1.1e-12	6.2	52499	Probable D-lactate dehydrogenase; mitochondrial
MIM	686	LDHD_MOUSE	[Swiss-Prot:Q7TNG8 ]	Ldhd	0.034	-1.12	4.3e-07	-2.05	1.7e-08	6.2	52499	Probable D-lactate dehydrogenase; mitochondrial
Mitochondrial proteins of unknown localization
MITO	1304	ES1_MOUSE	[Swiss-Prot:Q9D172 ]	D10Jhu81e	-	-	2e-05	-1.88	8.3e-07	9.9	28415	ES1 protein homolog; mitochondrial
MITO	613	ECSIT_MOUSE	[Swiss-Prot:Q9QZH6 ]	Ecsit	-	-	9e-05	-1.46	4e-05	6.1	50052	Evolutionarily conserved signaling intermediate in Toll pathway; mitochondrial
MITO	1220	DHB8_MOUSE	[Swiss-Prot:P50171 ]	Hsd17b8	-	-	0.0099	1.53	0.007	6.1	26857	Estradiol 17-beta-dehydrogenase 8
Mitochondrial outer membrane proteins
MOM	1438	PTH2_MOUSE	[Swiss-Prot:Q8R2Y8 ]	Ptrh2	0.00062	1.31	1.8e-06	1.88	1.6e-07	7.8	19742	Peptidyl-tRNA hydrolase 2; mitochondrial
MOM	353	ACSL5_MOUSE	[Swiss-Prot:Q8JZR0 ]	Acsl5	0.028	1.63	0.011	1.77	0.0067	6.9	77013	Long-chain-fatty-acid--CoA ligase 5
MOM	1064	MTX1_MOUSE	[Swiss-Prot:P47802 ]	Mtx1	-	-	9.5e-05	-1.6	6.2e-05	5.8	35886	Metaxin-1
MOM	1142	VDAC3_MOUSE	[Swiss-Prot:Q60931 ]	Vdac3	-	-	0.027	1.42	0.046	9.6	31076	Voltage-dependent anion-selective channel protein 3
Mitochondrial Inter-Membrane Space Proteins
IMS	227	PNPT1_MOUSE	[Swiss-Prot:Q8K1R3 ]	Pnpt1	-	-	0.00019	1.32	6.1e-05	9.2	86541	Polyribonucleotide nucleotidyltransferase 1; mitochondrial
IMS	544	SUOX_MOUSE	[Swiss-Prot:Q8R086 ]	Suox	0.038	1.09	0.0012	1.36	0.00021	6.1	61231	Sulfite oxidase; mitochondrial
IMS	539	SUOX_MOUSE	[Swiss-Prot:Q8R086 ]	Suox	-	-	8.9e-07	1.46	7.6e-09	6.1	61231	Sulfite oxidase; mitochondrial
Endoplasmic reticulum proteins
ER	501	PDIA3_MOUSE	[Swiss-Prot:P27773 ]	Pdia3	-	-	7e-10	1.32	5.8e-13	5.8	57099	Protein disulfide-isomerase A3
ER	270	GRP78_MOUSE	[Swiss-Prot:P20029 ]	Hspa5	2.5e-07	1.29	9.5e-09	1.55	2.1e-11	4.9	72492	78 kDa glucose-regulated protein
ER	272	GRP78_MOUSE	[Swiss-Prot:P20029 ]	Hspa5	0.00034	1.25	2.5e-06	1.51	5.4e-08	4.9	72492	78 kDa glucose-regulated protein
ER	269	GRP78_MOUSE	[Swiss-Prot:P20029 ]	Hspa5	0.00029	1.26	3.8e-06	1.51	9.6e-07	4.9	72492	78 kDa glucose-regulated protein
ER	267	GRP78_MOUSE	[Swiss-Prot:P20029 ]	Hspa5	-	-	8.5e-05	1.48	0.00096	4.9	72492	78 kDa glucose-regulated protein
ER	220	GRP78_MOUSE	[Swiss-Prot:P20029 ]	Hspa5	-	-	9.5e-05	1.37	5.5e-05	4.9	72492	78 kDa glucose-regulated protein
ER	277	GRP78_MOUSE	[Swiss-Prot:P20029 ]	Hspa5	-	-	0.00026	1.33	1.3e-06	4.9	72492	78 kDa glucose-regulated protein
ER	275	GRP78_MOUSE	[Swiss-Prot:P20029 ]	Hspa5	-	-	0.00096	1.36	0.0006	4.9	72492	78 kDa glucose-regulated protein
ER	1556	CYB5_MOUSE	[Swiss-Prot:P56395 ]	Cyb5a	-	-	3.7e-05	1.97	2.5e-05	4.8	15232	Cytochrome b5
ER	1557	CYB5_MOUSE	[Swiss-Prot:P56395 ]	Cyb5a	0.049	1.27	0.02	1.35	0.037	4.8	15232	Cytochrome b5
ER	733	CP237_MOUSE	[Swiss-Prot:P56654 ]	Cyp2c37	-	-	0.04	-1.38	0.0027	7.9	56276	Cytochrome P450 2C37
ER	749	CP254_MOUSE	[Swiss-Prot:Q6XVG2 ]	Cyp2c54	-	-	2.1e-05	-1.49	3.9e-05	7.9	56563	Cytochrome P450 2C54
ER	691	CP2F2_MOUSE	[Swiss-Prot:P33267 ]	Cyp2f2	-	-	0.028	1.12	0.041	8.8	56141	Cytochrome P450 2F2
ER	545	DNJC3_MOUSE	[Swiss-Prot:Q91YW3 ]	Dnajc3	-	-	0.0019	1.51	0.012	5.5	57884	DnaJ homolog subfamily C member 3
ER	1236	ERP29_MOUSE	[Swiss-Prot:P57759 ]	Erp29	-	-	0.0069	1.21	0.033	5.8	28862	Endoplasmic reticulum resident protein 29
ER	48	ENPL_MOUSE	[Swiss-Prot:P08113 ]	Hsp90b1	-	-	0.0014	1.43	0.0057	4.6	92703	Endoplasmin
ER	451	EST31_MOUSE	[Swiss-Prot:Q63880 ]	Es31	-	-	0.00034	1.11	0.00016	5.3	58221	Liver carboxylesterase 31
ER	281	ACSL1_MOUSE	[Swiss-Prot:P41216 ]	Acsl1	0.042	1.24	0.0077	1.52	0.0024	7	78900	Long-chain-fatty-acid--CoA ligase 1
ER	19	GANAB_MOUSE	[Swiss-Prot:Q8BHN3 ]	Ganab	-	-	5.2e-05	-2.8	2.3e-06	5.6	107300	Neutral alpha-glucosidase AB
ER	21	GANAB_MOUSE	[Swiss-Prot:Q8BHN3 ]	Ganab	-	-	0.0016	-2.47	0.00013	5.6	107300	Neutral alpha-glucosidase AB
ER	45	GANAB_MOUSE	[Swiss-Prot:Q8BHN3 ]	Ganab	-	-	0.0052	-1.22	0.00076	5.6	107300	Neutral alpha-glucosidase AB
ER	34	GANAB_MOUSE	[Swiss-Prot:Q8BHN3 ]	Ganab	-	-	0.026	-1.55	0.041	5.6	107300	Neutral alpha-glucosidase AB
ER	1530	PPIB_MOUSE	[Swiss-Prot:P24369 ]	Ppib	-	-	0.0057	1.51	0.018	10	23699	Peptidyl-prolyl cis-trans isomerase B
ER	704	PDIA6_MOUSE	[Swiss-Prot:Q922R8 ]	Pdia6	-	-	1.1e-06	1.41	8.2e-08	4.9	48469	Protein disulfide-isomerase
ER	497	PDIA3_MOUSE	[Swiss-Prot:P27773 ]	Pdia3	-	-	0.00022	1.34	5.7e-06	5.8	57099	Protein disulfide-isomerase
ER	532	PDIA1_MOUSE	[Swiss-Prot:P09103 ]	P4hb	-	-	0.0047	1.26	0.0069	4.6	57507	Protein disulfide-isomerase
ER	528	PDIA1_MOUSE	[Swiss-Prot:P09103 ]	P4hb	-	-	0.0054	1.31	0.016	4.6	57507	Protein disulfide-isomerase
ER	505	PDIA3_MOUSE	[Swiss-Prot:P27773 ]	Pdia3	-	-	1e-05	1.17	8.6e-07	5.8	57099	Protein disulfide-isomerase A3
ER	503	PDIA3_MOUSE	[Swiss-Prot:P27773 ]	Pdia3	-	-	0.00076	1.14	0.001	5.8	57099	Protein disulfide-isomerase A3
ER	209	PDIA4_MOUSE	[Swiss-Prot:P08003 ]	Pdia4	-	-	0.037	-1.82	0.0055	5	72271	Protein disulfide-isomerase A4
ER	143	RRBP1_MOUSE	[Swiss-Prot:Q99PL5]	Rrbp1	6.8e-06	1.51	7.4e-07	1.5	2.1e-07	9.9	173232	Ribosome-binding protein 1
ER	142	RRBP1_MOUSE	[Swiss-Prot:Q99PL6]	Rrbp1	0.002	1.28	9.3e-05	1.42	1.5e-05	9.9	173232	Ribosome-binding protein 1
ER	796	TXND5_MOUSE	[Swiss-Prot:Q91W90 ]	Txndc5	-	-	0.00022	1.38	0.00017	5.4	47070	Thioredoxin domain-containing protein 11
ER	1554	SSRD_MOUSE	[Swiss-Prot:Q62186 ]	Ssr4	0.0043	1.25	-	-	0.0035	5.4	19153	Translocon-associated protein subunit delta
Peroxisomal proteins
PER	1057	PAHX_MOUSE	[Swiss-Prot:O35386 ]	Phyh	0.031	-1.31	8.9e-07	-2.46	2.5e-06	7.9	39039	Phytanoyl-CoA dioxygenase; peroxisomal
PER	524	CATA_MOUSE	[Swiss-Prot:P24270 ]	Cat	0.0034	1.2	1.6e-05	1.38	8e-06	8.5	60013	Catalase
PER	468	HACL1_MOUSE	[Swiss-Prot:Q9QXE0 ]	Hacl1	-	-	0.00018	1.28	0.00014	5.9	64588	2-hydroxyacyl-CoA lyase
PER	475	CATA_MOUSE	[Swiss-Prot:P24270 ]	Cat	0.017	1.15	8.8e-05	1.38	2.2e-05	8.5	60013	Catalase
PER	519	CATA_MOUSE	[Swiss-Prot:P24270 ]	Cat	0.048	1.47	0.007	1.4	0.032	8.5	60013	Catalase
PER	909	HAOX1_MOUSE	[Swiss-Prot:Q9WU19 ]	Hao1	-	-	0.035	1.16	0.0012	8.7	41260	Hydroxyacid oxidase 1
PER	1194	DECR2_MOUSE	[Swiss-Prot:Q9WV68 ]	Decr2	-	-	0.0023	-1.63	0.0001	10	31622	Peroxisomal 2; 4-dienoyl-CoA reductase
PER	222	ACOX2_MOUSE	[Swiss-Prot:Q9QXD1 ]	Acox2	-	-	0.00054	1.56	0.00063	7.1	77528	Peroxisomal acyl-coenzyme A oxidase 2
PER	318	ACOX2_MOUSE	[Swiss-Prot:Q9QXD1 ]	Acox2	0.044	1.17	0.00097	1.32	0.0023	7.1	77528	Peroxisomal acyl-coenzyme A oxidase 2
PER	361	ACOX2_MOUSE	[Swiss-Prot:Q9QXD1 ]	Acox2	0.00037	1.18	0.0014	1.22	0.00028	7.1	77528	Peroxisomal acyl-coenzyme A oxidase 2
PER	235	ECHP_MOUSE	[Swiss-Prot:Q9DBM2 ]	Ehhadh	-	-	0.00018	1.3	9.3e-05	9.9	78764	Peroxisomal bifunctional enzyme
PER	314	ECHP_MOUSE	[Swiss-Prot:Q9DBM2 ]	Ehhadh	-	-	0.015	1.18	0.047	9.9	78764	Peroxisomal bifunctional enzyme
PER	297	ECHP_MOUSE	[Swiss-Prot:Q9DBM2 ]	Ehhadh	-	-	0.02	1.2	0.011	9.9	78764	Peroxisomal bifunctional enzyme
PER	294	ECHP_MOUSE	[Swiss-Prot:Q9DBM2 ]	Ehhadh	-	-	0.035	1.18	0.0025	9.9	78764	Peroxisomal bifunctional enzyme
PER	99	LONP2_MOUSE	[Swiss-Prot:Q9DBN5 ]	Lonp2	-	-	0.0051	1.33	0.0093	6.8	94980	Peroxisomal Lon protease homolog 2
PER	218	DHB4_MOUSE	[Swiss-Prot:P51660 ]	Hsd17b4	-	-	0.0008	1.31	0.0018	9.4	79945	Peroxisomal multifunctional enzyme type 2
PER	219	DHB4_MOUSE	[Swiss-Prot:P51660 ]	Hsd17b4	-	-	0.0022	1.32	0.0013	9.4	79945	Peroxisomal multifunctional enzyme type 2
PER	114	DHB4_MOUSE	[Swiss-Prot:P51660 ]	Hsd17b4	0.0015	1.34	0.0089	1.36	0.00085	9.4	79945	Peroxisomal multifunctional enzyme type 2
PER	1081	PAHX_MOUSE	[Swiss-Prot:O35386 ]	Phyh	-	-	0.0096	-1.24	0.0028	7.9	39039	Phytanoyl-CoA dioxygenase; peroxisomal
PER	1082	PAHX_MOUSE	[Swiss-Prot:O35386 ]	Phyh	-	-	0.0098	-2.93	0.0024	7.9	39039	Phytanoyl-CoA dioxygenase; peroxisomal
PER	1060	URIC_MOUSE	[Swiss-Prot:P25688 ]	Uox	-	-	0.046	1.41	0.049	9.2	35245	Uricase
Nuclear proteins
NUCL	1118	RCD1_MOUSE	[Swiss-Prot:Q9JKY0]	Rqcd1	0.00077	-1.23	6.6e-08	-2.16	6.7e-10	9.2	33922	Cell differentiation protein RCD1 homolog
NUCL	1495	MS18A_MOUSE	[Swiss-Prot:Q9CZJ6]	Mis18a	-	-	1.5e-06	1.95	5.8e-08	5.1	23505	Protein Mis18-alpha
Cytoplasmic proteins
CYTOP	850	LRC41_MOUSE	[Swiss-Prot:Q8K1C9 ]	Lrrc41	0.0013	-1.16	3.5e-08	-1.83	4.4e-10	9.9	89265	Leucine-rich repeat-containing protein 41
CYTOP	429	FTHFD_MOUSE	[Swiss-Prot:Q8R0Y6 ]	Aldh1l1	-	-	0.00023	-3.46	5.6e-06	5.6	99502	10-formyltetrahydrofolate dehydrogenase
CYTOP	844	ACTB_MOUSE	[Swiss-Prot:P60710 ]	Actb	0.033	1.1	-	-	0.024	5.2	42052	Actine; cytoplasmic 1
CYTOP	579	ACYP1_MOUSE	[Swiss-Prot:P56376 ]	Acyp1	-	-	3.4e-06	1.6	3.9e-05	9.5	11234	Acylphosphatase-1
CYTOP	794	ASB10_MOUSE	[Swiss-Prot:Q91ZT7 ]	Asb10	-	-	0.0024	1.17	0.00022	6.2	52577	Ankyrin repeat and SOCS box protein 10
CYTOP	945	ARGI1_MOUSE	[Swiss-Prot:Q61176 ]	Arg1	0.011	-1.33	-	-	0.013	6.6	34957	Arginase-1
CYTOP	951	ARGI1_MOUSE	[Swiss-Prot:Q61176 ]	Arg1	0.017	-1.26	-	-	0.013	6.6	34957	Arginase-1
CYTOP	912	ARGI1_MOUSE	[Swiss-Prot:Q61176 ]	Arg1	0.0029	-1.25	-	-	0.00066	6.6	34957	Arginase-1
CYTOP	1048	BHMT1_MOUSE	[Swiss-Prot:O35490 ]	Bhmt	0.00013	-2.12	0.00095	-1.55	3e-05	9	45448	Betaine--homocysteine S-methyltransferase 1
CYTOP	1038	BHMT1_MOUSE	[Swiss-Prot:O35490 ]	Bhmt	-	-	0.031	-1.22	0.025	9	45448	Betaine--homocysteine S-methyltransferase 1
CYTOP	1100	CUL4A_MOUSE	[Swiss-Prot:Q3TCH7 ]	Cul4a	0.0028	1.45	0.0057	1.32	0.0015	9.2	88211	Cullin-4A
CYTOS	1129	GCP2_MOUSE	[Swiss-Prot:Q921G8 ]	Tubgcp2	0.01	-1.15	9.9e-09	-1.93	1.7e-10	6.3	103796	Gamma-tubulin complex component 2
CYTOS	1078	GCP2_MOUSE	[Swiss-Prot:Q921G8 ]	Tubgcp2	0.0017	-1.3	1.6e-07	-2.21	2.6e-09	6.3	103796	Gamma-tubulin complex component 2
CYTOS	1066	GCP2_MOUSE	[Swiss-Prot:Q921G8 ]	Tubgcp2	0.0025	-1.29	9.9e-07	-2.03	7e-08	6.3	103796	Gamma-tubulin complex component 2
CYTOS	1018	GCP2_MOUSE	[Swiss-Prot:Q921G8 ]	Tubgcp2	0.032	-1.12	1.2e-06	-1.84	9.9e-09	6.3	103796	Gamma-tubulin complex component 2
CYTOS	1440	GCP2_MOUSE	[Swiss-Prot:Q921G8 ]	Tubgcp2	7.3e-05	1.26	2.9e-06	1.49	7.3e-07	6.3	103796	Gamma-tubulin complex component 2
CYTOS	237	GCP2_MOUSE	[Swiss-Prot:Q921G8 ]	Tubgcp2	-	-	5.4e-05	-1.59	1.2e-06	6.3	103796	Gamma-tubulin complex component 2
CYTOS	1074	GCP2_MOUSE	[Swiss-Prot:Q921G8 ]	Tubgcp2	0.0033	-1.22	0.00022	-1.56	9.2e-05	6.3	103796	Gamma-tubulin complex component 2
CYTOS	254	GCP2_MOUSE	[Swiss-Prot:Q921G8 ]	Tubgcp2	0.013	-1.27	0.00079	-1.46	0.0015	6.3	103796	Gamma-tubulin complex component 2
CYTOS	1269	GCP2_MOUSE	[Swiss-Prot:Q921G8 ]	Tubgcp2	-	-	0.0021	1.18	3.4e-05	6.3	103796	Gamma-tubulin complex component 2
CYTOS	1127	GCP2_MOUSE	[Swiss-Prot:Q921G8 ]	Tubgcp2	-	-	0.0092	1.4	0.044	6.3	103796	Gamma-tubulin complex component 2
CYTOS	1284	GCP2_MOUSE	[Swiss-Prot:Q921G8 ]	Tubgcp2	-	-	0.014	1.15	0.014	6.3	103796	Gamma-tubulin complex component 2
CYTOS	1114	GCP2_MOUSE	[Swiss-Prot:Q921G8 ]	Tubgcp2	-	-	0.025	-1.57	0.011	6.3	103796	Gamma-tubulin complex component 2
CYTOS	1003	GCP2_MOUSE	[Swiss-Prot:Q921G8 ]	Tubgcp2	-	-	0.033	-1.23	0.017	6.3	103796	Gamma-tubulin complex component 2
CYTOP	804	GLNA_MOUSE	[Swiss-Prot:P15105 ]	Glul	0.0087	-1.23	6.3e-06	-1.76	8.9e-07	6.7	42834	Glutamine synthetase
CYTOP	785	GLNA_MOUSE	[Swiss-Prot:P15105 ]	Glul	-	-	3.8e-05	-1.61	0.00086	6.7	42834	Glutamine synthetase
CYTOP	1380	HEBP1_MOUSE	[Swiss-Prot:Q9R257 ]	Hebp1	0.016	1.19	6.6e-05	1.6	9.2e-06	5	21153	Heme-binding protein 1
CYTOP	1363	HEBP1_MOUSE	[Swiss-Prot:Q9R257 ]	Hebp1	-	-	0.0004	1.48	8.9e-05	5	21153	Heme-binding protein 1
CYTOS	684	K1C18_MOUSE	[Swiss-Prot:P05784 ]	Krt18	3e-05	1.49	1.8e-05	1.47	9.5e-07	5.1	47509	Keratin; type I cytoskeletal 18
CYTOP	170	LRC41_MOUSE	[Swiss-Prot:Q8K1C9 ]	Lrrc41	0.05	1.28	-	-	0.0047	9.9	89265	Leucine-rich repeat-containing protein 41
CYTOP	1611	FAK2_MOUSE	[Swiss-Prot:Q9QVP9 ]	Ptk2b	0.015	-1.22	0.0094	-1.36	0.012	6	117060	Protein-tyrosine kinase 2-beta
CYTOP	1577	FAK2_MOUSE	[Swiss-Prot:Q9QVP9 ]	Ptk2b	-	-	0.042	1.72	0.044	6	117060	Protein-tyrosine kinase 2-beta
CYTOS	1454	TMOD3_MOUSE	[Swiss-Prot:Q9JHJ0 ]	Tmod3	0.032	1.27	-	-	0.041	4.9	39592	Tropomodulin-3
Extra-cellular proteins
EXT	637	A1AT3_MOUSE	[Swiss-Prot:Q00896 ]	Serpina1c	0.0027	1.23	0.00042	1.28	0.0002	5.1	45966	Alpha-1-antitrypsin 1-3
EXT	583	A1AT4_MOUSE	[Swiss-Prot:Q00897 ]	Serpina1d	-	-	0.0098	1.22	0.012	5.1	46140	Alpha-1-antitrypsin 1-4
EXT	668	FIBG_MOUSE	[Swiss-Prot:Q8VCM7 ]	Fgg	0.039	-1.1	2.3e-05	-1.45	3.3e-06	5.5	50044	Fibrinogen gamma chain
EXT	1499	MUP8_MOUSE	[Swiss-Prot:P04938 ]	Mup8	0.015	-1.17	0.00088	1.47	7.9e-06	4.7	17720	Major urinary proteins 11 and 8 (Fragment)
EXT	1512	MUP8_MOUSE	[Swiss-Prot:P04938 ]	Mup8	-	-	0.0015	1.22	0.00078	4.7	17720	Major urinary proteins 11 and 8 (Fragment)
EXT	1469	MUP8_MOUSE	[Swiss-Prot:P04938 ]	Mup8	-	-	0.0029	1.31	0.0002	4.7	17720	Major urinary proteins 11 and 8 (Fragment)
EXT	1501	MUP8_MOUSE	[Swiss-Prot:P04938 ]	Mup8	-	-	0.024	1.35	0.028	4.7	17720	Major urinary proteins 11 and 8 (Fragment)
EXT	1482	MUP8_MOUSE	[Swiss-Prot:P04938 ]	Mup8	0.035	-1.29	0.043	1.21	0.001	4.7	17720	Major urinary proteins 11 and 8 (Fragment)
EXT	210	NRAP_MOUSE	[Swiss-Prot:Q80XB4 ]	Nrap	-	-	9.8e-06	-1.65	1.2e-06	9.8	196735	Nebulin-related-anchoring protein
EXT	1325	PRDX4_MOUSE	[Swiss-Prot:O08807 ]	Prdx4	-	-	0.0013	1.5	0.00048	6.8	31261	Peroxiredoxin-4
EXT	556	P20D1_MOUSE	[Swiss-Prot:Q8C165]	Pm20d1	-	-	3.9e-07	-2.3	2.2e-09	6	55742	Probable carboxypeptidase PM20D1
EXT	1392	RAB14_MOUSE	[Swiss-Prot:Q91V41 ]	Rab14	-	-	0.018	-1.42	0.011	5.8	24110	Ras-related protein Rab-14
EXT	1131	SEM7A_MOUSE	[Swiss-Prot:Q9QUR8 ]	Sema7a	-	-	0.00076	1.37	0.012	8.8	75973	Semaphorin-7A
EXT	233	TRFE_MOUSE	[Swiss-Prot:Q921I1 ]	Trf	-	-	9.4e-05	1.33	9.9e-06	7.2	78841	Serotransferrin
EXT	242	TRFE_MOUSE	[Swiss-Prot:Q921I1 ]	Trf	5.4e-05	-1.25	-	-	3.5e-06	7.2	78841	Serotransferrin
EXT	330	ALBU_MOUSE	[Swiss-Prot:P07724 ]	Alb	0.024	-1.25	8.8e-05	-1.43	0.00023	5.7	70700	Serum albumin
EXT	324	ALBU_MOUSE	[Swiss-Prot:P07724 ]	Alb	0.0058	-1.23	0.0001	-1.4	9.2e-05	5.7	70700	Serum albumin
EXT	337	ALBU_MOUSE	[Swiss-Prot:P07724 ]	Alb	-	-	0.00027	-1.28	0.0016	5.7	70700	Serum albumin
EXT	329	ALBU_MOUSE	[Swiss-Prot:P07724 ]	Alb	-	-	0.00037	-1.34	0.0011	5.7	70700	Serum albumin
EXT	258	ALBU_MOUSE	[Swiss-Prot:P07724 ]	Alb	-	-	0.0029	-1.3	0.0007	5.7	70700	Serum albumin
EXT	338	ALBU_MOUSE	[Swiss-Prot:P07724 ]	Alb	-	-	0.0085	-1.44	0.0068	5.7	70700	Serum albumin
EXT	336	ALBU_MOUSE	[Swiss-Prot:P07724 ]	Alb	0.015	1.35	-	-	0.015	5.7	70700	Serum albumin
Proteins of unknown localization
UNKN	1154	LACB2_MOUSE	[Swiss-Prot:Q99KR3]	Lactb2	0.022	-1.18	4.3e-05	-1.4	0.00013	5.9	33019	Beta-lactamase-like protein 2
UNKN	1719	DDX55_MOUSE	[Swiss-Prot:Q6ZPL9 ]	Ddx55	-	-	0.003	1.22	0.00027	10.1	68934	ATP-dependent RNA helicase DDX55
UNKN	454	FAD1_MOUSE	[Swiss-Prot:Q8R123 ]	Flad1	-	-	0.015	1.08	0.025	6.2	55245	FAD synthetase
UNKN	574	GLCTK_MOUSE	[Swiss-Prot:Q8QZY2 ]	6230410P16Rik	-	-	0.0014	-2.25	0.00032	6.2	55543	Glycerate kinase
UNKN	418	Q9D5H9_MOUSE	[Swiss-Prot:Q9D5H9]	Fam184a	0.042	-1.15	0.011	-1.18	0.011	6.4	48163	Putative uncharacterized protein
UNKN	502	P2R3A_MOUSE	[Swiss-Prot:Q9Z176]	Ppp2r3d	-	-	0.0044	1.1	0.012	4.8	56298	Serine/threonine-protein phosphatase 2A regulatory subunit B'' subunit alpha
UNKN	977	SPAS1_MOUSE	[Swiss-Prot:A2RRY8 ]	Spats1	-	-	0.0006	1.13	0.0032	9.4	30264	Spermatogenesis-associated serine-rich protein 1
UNKN	248	TKT_MOUSE	[Swiss-Prot:P40142 ]	Tkt	-	-	0.00032	1.63	0.0003	7.9	68272	Transketolase
UNKN	1591	CO026_MOUSE	[Swiss-Prot:Q6P8Y0 ]	-	0.023	1.21	0.013	1.52	0.014	6.4	34651	Uncharacterized protein C15orf26 homolog
UNKN	95	K0564_MOUSE	[Swiss-Prot:Q8CC88]	Vwa8	-	-	0.0015	-1.99	0.00054	6.1	214370	Uncharacterized protein KIAA0564 homolog
UNKN	849	CE033_MOUSE	[Swiss-Prot:Q8C5H8 ]	1110020G09Rik	-	-	0.0002	-2.13	8.4e-05	9.3	51340	UPF0465 protein C5orf33 homolog
