# Supplementary material for: Liver proteomic response to hypertriglyceridemia in human-apolipoprotein C-III transgenic mice at cellular and mitochondrial compartment levels
Source: Lipids Health Dis. 2014 Jul 21;13:116. doi: 10.1186/1476-511X-13-116 (PMC4112841; doi:10.1186/1476-511X-13-116)
Supplement: Additional file 4 — Outliers excluded from the re-normalization procedure. Master Number, position of the protein spot in the master gel; Ratio, ratio between the normalized volume of the protein spot in control and HTG LE or HE conditions; pI, Isoelectric point; Mw, Molecular Weight; MIM, Mitochondrial Inner Membrane; MAT, Matrix. [file 1476-511X-13-116-S4.xlsx]

## Sheet: Sheet1
Additional file 4: Outliers exluded from the renormalization procedure. Master Number, position of the protein spot in the master gel ; Ratio, ratio between the normalized volume of the protein spot in control and HTG LE or HE conditions ; pI, Isoelectric point ; Mw, Molecular Weight ; MIM, Mitochondrial Inner Membrane ; MAT, Matrix.
Comparison	Localization	Master number	Accession name	Accession number	T-test	Ratio	1-ANOVA	pI	Mw	Name
Matrix LE	MAT	763	OAT_MOUSE	[Swiss-Prot:P29758 ]	0.00029	1.14	4.2e-08	6.2	48723	Ornithine aminotransferase; mitochondrial
	MAT	1026	OTC_MOUSE	[Swiss-Prot:P11725 ]	0.015	1.14	0.00045	9.4	39854	Ornithine carbamoyltransferase; mitochondrial
	MAT	287	PCCA_MOUSE	[Swiss-Prot:Q91ZA3 ]	0.011	1.15	7.7e-06	6.9	80498	Propionyl-CoA carboxylase alpha chain; mitochondrial
	MAT	1433	GPX1_MOUSE	[Swiss-Prot:P11352 ]	0.04	1.17	6.7e-05	7.7	22544	Glutathione peroxidase 1
	MAT	1061	HCDH_MOUSE	[Swiss-Prot:Q61425 ]	0.026	1.17	0.00094	9.5	34613	Hydroxyacyl-coenzyme A dehydrogenase; mitochondrial
	MAT	1105	ETFA_MOUSE	[Swiss-Prot:Q99LC5 ]	0.0037	1.21	0.009	9.5	35330	Electron transfer flavoprotein subunit alpha; mitochondrial
	MAT	651	ALDH2_MOUSE	[Swiss-Prot:P47738 ]	0.03	1.23	0.021	8.6	57015	Aldehyde dehydrogenase; mitochondrial
	MAT	206	CPSM_MOUSE	[Swiss-Prot:Q8C196 ]	0.0014	1.26	1.2e-10	6.5	165711	Carbamoyl-phosphate synthase [ammonia]; mitochondrial
Inner membrane LE	MIM	1714	COX5B_MOUSE	[Swiss-Prot:P19536 ]	0.0051	0.666667	0.0051	10	14089	Cytochrome c oxidase subunit 5B; mitochondrial
	MIM	1177	CY1_MOUSE	[Swiss-Prot:Q9D0M3 ]	0.00017	0.735294	7e-06	9.8	35533	Cytochrome c1; heme protein; mitochondrial
	MIM	647	ATPA_MOUSE	[Swiss-Prot:Q03265 ]	0.0022	0.793651	6.7e-06	8.9	54675	ATP synthase subunit alpha; mitochondrial
	MIM	659	LDHD_MOUSE	[Swiss-Prot:Q7TNG8 ]	6.7e-06	0.833333	1.1e-12	6.2	52499	Probable D-lactate dehydrogenase; mitochondrial
	MIM	344	GPDM_MOUSE	[Swiss-Prot:Q64521 ]	0.035	0.869565	0.042	6.2	81416	Glycerol-3-phosphate dehydrogenase; mitochondrial
	MIM	439	ETFD_MOUSE	[Swiss-Prot:Q921G7 ]	0.044	0.884956	0.014	7.9	68903	Electron transfer flavoprotein-ubiquinone oxidoreductase; mitochondrial
Matrix HE	MAT	651	ALDH2_MOUSE	[Swiss-Prot:P47738 ]	0.0074	1.22	0.021	8.6	57015	Aldehyde dehydrogenase; mitochondrial
	MAT	1061	HCDH_MOUSE	[Swiss-Prot:Q61425 ]	0.0012	1.27	0.00094	9.5	34613	Hydroxyacyl-coenzyme A dehydrogenase; mitochondrial
	MAT	1041	OTC_MOUSE	[Swiss-Prot:P11725 ]	0.012	1.29	0.038	9.4	39854	Ornithine carbamoyltransferase; mitochondrial
	MAT	1472	PRDX1_MOUSE	[Swiss-Prot:P35700 ]	6.2e-07	1.46	1.9e-08	9.2	22390	Peroxiredoxin-1
	MAT	1433	GPX1_MOUSE	[Swiss-Prot:P11352 ]	6.7e-05	1.47	6.7e-05	7.7	22544	Glutathione peroxidase 1
Inner membrane HE	MIM	213	IMMT_MOUSE	[Swiss-Prot:Q8CAQ8 ]	5.5e-09	0.387597	2.6e-12	6.2	84247	Mitochondrial inner membrane protein
	MIM	659	LDHD_MOUSE	[Swiss-Prot:Q7TNG8 ]	2.6e-09	0.401606	1.1e-12	6.2	52499	Probable D-lactate dehydrogenase; mitochondrial
	MIM	647	ATPA_MOUSE	[Swiss-Prot:Q03265 ]	6.2e-05	0.483092	6.7e-06	8.9	54675	ATP synthase subunit alpha; mitochondrial
	MIM	686	LDHD_MOUSE	[Swiss-Prot:Q7TNG8 ]	4.3e-07	0.487805	1.7e-08	6.2	52499	Probable D-lactate dehydrogenase; mitochondrial
	MIM	211	IMMT_MOUSE	[Swiss-Prot:Q8CAQ8 ]	3.2e-08	0.529101	2e-11	6.2	84247	Mitochondrial inner membrane protein
	MIM	215	IMMT_MOUSE	[Swiss-Prot:Q8CAQ8 ]	2.8e-06	0.529101	3.4e-08	6.2	84247	Mitochondrial inner membrane protein
	MIM	168	IMMT_MOUSE	[Swiss-Prot:Q8CAQ8 ]	0.0037	0.649351	0.00049	6.2	84247	Mitochondrial inner membrane protein
	MIM	280	GPDM_MOUSE	[Swiss-Prot:Q64521 ]	0.0034	0.657895	0.00076	6.2	81416	Glycerol-3-phosphate dehydrogenase; mitochondrial
	MIM	1347	NDUV2_MOUSE	[Swiss-Prot:Q9D6J6 ]	0.00012	0.671141	2.8e-05	7.8	27610	NADH dehydrogenase [ubiquinone] flavoprotein 2; mitochondrial
	MIM	178	IMMT_MOUSE	[Swiss-Prot:Q8CAQ8 ]	3.3e-05	0.689655	5e-07	6.2	84247	Mitochondrial inner membrane protein
	MIM	1394	AT5F1_MOUSE	[Swiss-Prot:Q9CQQ7 ]	0.00066	0.704225	0.00095	9.6	29044	ATP synthase subunit b; mitochondrial
	MIM	1139	CY1_MOUSE	[Swiss-Prot:Q9D0M3 ]	0.00077	0.704225	0.00011	9.8	35533	Cytochrome c1; heme protein; mitochondrial
	MIM	1007	TIM50_MOUSE	[Swiss-Prot:Q9D880 ]	0.00019	0.714286	0.011	8.3	39980	Mitochondrial import inner membrane translocase subunit TIM50
	MIM	375	DHSA_MOUSE	[Swiss-Prot:Q8K2B3 ]	0.03	0.78125	0.022	7.3	73623	Succinate dehydrogenase [ubiquinone] flavoprotein subunit; mitochondrial
	MIM	1175	CY1_MOUSE	[Swiss-Prot:Q9D0M3 ]	0.0071	0.793651	0.017	9.8	35533	Cytochrome c1; heme protein; mitochondrial
	MIM	756	ECHB_MOUSE	[Swiss-Prot:Q99JY0 ]	0.01	0.806452	0.042	10	51639	Trifunctional enzyme subunit beta; mitochondrial
	MIM	205	IMMT_MOUSE	[Swiss-Prot:Q8CAQ8 ]	5.2e-05	0.826446	1.4e-10	6.2	84247	Mitochondrial inner membrane protein
