# Supplementary material for: Liver proteomic response to hypertriglyceridemia in human-apolipoprotein C-III transgenic mice at cellular and mitochondrial compartment levels
Source: Lipids Health Dis. 2014 Jul 21;13:116. doi: 10.1186/1476-511X-13-116 (PMC4112841; doi:10.1186/1476-511X-13-116)
Supplement: Additional file 5 — Calculation of re-normalized protein spots ratio for matrix and inner membrane proteomes in WT vs LE and HE comparisons. Results are classified according to proteomes and comparisons. Spots that presented biological relevant variation after renormalization procedure are coloured in blue (ratio ≤ 0.83; down-regulation) or red (ratio ≥ 1.2; up-regulation). Master Number, position of the protein spot in the master gel; Ratio LE or HE, ratio between the normalized volume of the protein spot in control and HTG LE or HE conditions; pI, Isoelectric point; Mw, Molecular Weight. [file 1476-511X-13-116-S5.xlsx]

## Sheet: Sheet 1
Additional file 5: Calculation of renormalized protein spots ratio for matrix and inner membrane proteomes in WT vs LE and HE comparisons. Results are classified according to proteomes and comparisons. Spots that presented biological relevant variation after renormalization procedure are coloured in blue (ratio ≤ 0.83 ; down-regulation) or red (ratio ≥ 1.2 ; up-regulation). Master Number, positio…
Matrix proteins in WT vs HTG LE comparison (µ = -0,081822 ; σ = 0,0312873)
Master number	Accession name	Accession number	T-test LE	Ratio LE	Log Ratio	Log Ratio -µ	Ratio -µ	1-ANOVA	pI	Mw	Name
62	ODO1_MOUSE	[Swiss-Prot:Q60597 ]	6.2e-06	0.806452	-0.0934217	-0.0115997	0.973644	3.6e-12	6.4	117572	2-oxoglutarate dehydrogenase E1 component; mitochondrial
67	ODO1_MOUSE	[Swiss-Prot:Q60597 ]	0.0027	0.833333	-0.0791812	0.00264075	1.0061	7.2e-11	6.4	117572	2-oxoglutarate dehydrogenase E1 component; mitochondrial
54	ODO1_MOUSE	[Swiss-Prot:Q60597 ]	0.0017	0.833333	-0.0791812	0.00264075	1.0061	1.5e-09	6.4	117572	2-oxoglutarate dehydrogenase E1 component; mitochondrial
46	ODO1_MOUSE	[Swiss-Prot:Q60597 ]	0.011	0.925926	-0.0334238	0.0483982	1.11789	8.8e-08	6.4	117572	2-oxoglutarate dehydrogenase E1 component; mitochondrial
754	ODBA_MOUSE	[Swiss-Prot:P50136 ]	0.0027	0.78125	-0.10721	-0.025388	0.943218	1.1e-08	8.9	50624	2-oxoisovalerate dehydrogenase subunit alpha; mitochondrial
758	ODBA_MOUSE	[Swiss-Prot:P50136 ]	0.00022	0.787402	-0.103804	-0.0219817	0.950645	6.1e-10	8.9	50624	2-oxoisovalerate dehydrogenase subunit alpha; mitochondrial
970	ODBB_MOUSE	[Swiss-Prot:Q6P3A8]	0.00012	0.813008	-0.0899051	-0.00808311	0.98156	3.2e-15	6.3	43651	2-oxoisovalerate dehydrogenase subunit beta; mitochondrial
851	THIM_MOUSE	[Swiss-Prot:Q8BWT1 ]	0.029	0.862069	-0.064458	0.017364	1.04079	1.5e-06	9.3	42288	3-ketoacyl-CoA thiolase; mitochondrial
862	THIM_MOUSE	[Swiss-Prot:Q8BWT1 ]	0.008	0.892857	-0.049218	0.032604	1.07796	9e-06	9.3	42288	3-ketoacyl-CoA thiolase; mitochondrial
845	THIM_MOUSE	[Swiss-Prot:Q8BWT1 ]	0.013	0.909091	-0.0413927	0.0404293	1.09756	3.2e-05	9.3	42288	3-ketoacyl-CoA thiolase; mitochondrial
520	CH60_MOUSE	[Swiss-Prot:P63038 ]	0.014	0.680272	-0.167317	-0.0854953	0.821305	0.0011	5.8	61088	60 kDa heat shock protein; mitochondrial
512	CH60_MOUSE	[Swiss-Prot:P63038 ]	1.7e-05	0.793651	-0.100371	-0.0185485	0.95819	6.7e-16	5.8	61088	60 kDa heat shock protein; mitochondrial
508	CH60_MOUSE	[Swiss-Prot:P63038 ]	4.7e-05	0.813008	-0.0899051	-0.00808311	0.98156	1.4e-14	5.8	61088	60 kDa heat shock protein; mitochondrial
509	CH60_MOUSE	[Swiss-Prot:P63038 ]	0.00017	0.813008	-0.0899051	-0.00808311	0.98156	3.6e-12	5.8	61088	60 kDa heat shock protein; mitochondrial
507	CH60_MOUSE	[Swiss-Prot:P63038 ]	0.0016	0.833333	-0.0791812	0.00264075	1.0061	3.6e-11	5.8	61088	60 kDa heat shock protein; mitochondrial
506	CH60_MOUSE	[Swiss-Prot:P63038 ]	0.029	0.847458	-0.071882	0.00993999	1.02315	9.9e-08	5.8	61088	60 kDa heat shock protein; mitochondrial
179	ACON_MOUSE	[Swiss-Prot:Q99KI0 ]	0.00023	0.680272	-0.167317	-0.0854953	0.821305	0.00051	8.9	86151	Aconitate hydratase; mitochondrial
182	ACON_MOUSE	[Swiss-Prot:Q99KI0 ]	0.0011	0.763359	-0.117271	-0.0354493	0.921617	4.9e-07	8.9	86151	Aconitate hydratase; mitochondrial
187	ACON_MOUSE	[Swiss-Prot:Q99KI0 ]	0.0094	0.775194	-0.11059	-0.0287677	0.935906	0.029	8.9	86151	Aconitate hydratase; mitochondrial
173	ACON_MOUSE	[Swiss-Prot:Q99KI0 ]	0.00048	0.793651	-0.100371	-0.0185485	0.95819	7.6e-11	8.9	86151	Aconitate hydratase; mitochondrial
183	ACON_MOUSE	[Swiss-Prot:Q99KI0 ]	0.002	0.806452	-0.0934217	-0.0115997	0.973644	0.002	8.9	86151	Aconitate hydratase; mitochondrial
172	ACON_MOUSE	[Swiss-Prot:Q99KI0 ]	2.2e-05	0.813008	-0.0899051	-0.00808311	0.98156	1.7e-13	8.9	86151	Aconitate hydratase; mitochondrial
184	ACON_MOUSE	[Swiss-Prot:Q99KI0 ]	8.4e-06	0.833333	-0.0791812	0.00264075	1.0061	8.2e-15	8.9	86151	Aconitate hydratase; mitochondrial
181	ACON_MOUSE	[Swiss-Prot:Q99KI0 ]	0.005	0.840336	-0.075547	0.00627504	1.01455	8.3e-07	8.9	86151	Aconitate hydratase; mitochondrial
470	ACSF2_MOUSE	[Swiss-Prot:Q8VCW8]	0.0018	0.724638	-0.139879	-0.0580571	0.874869	6.2e-06	9.3	68591	Acyl-CoA synthetase family member 2; mitochondrial
472	ACSF2_MOUSE	[Swiss-Prot:Q8VCW9]	0.0044	0.840336	-0.075547	0.00627504	1.01455	3.2e-07	9.3	68591	Acyl-CoA synthetase family member 2; mitochondrial
443	ACSM1_MOUSE	[Swiss-Prot:Q91VA0 ]	0.00085	0.847458	-0.071882	0.00993999	1.02315	1.9e-06	6.8	65517	Acyl-coenzyme A synthetase ACSM1; mitochondrial
431	ACSM1_MOUSE	[Swiss-Prot:Q91VA0 ]	0.049	0.917431	-0.0374265	0.0443955	1.10763	0.0039	6.8	65517	Acyl-coenzyme A synthetase ACSM1; mitochondrial
612	ALDH2_MOUSE	[Swiss-Prot:P47738 ]	0.014	0.78125	-0.10721	-0.025388	0.943218	9.4e-08	8.6	57015	Aldehyde dehydrogenase; mitochondrial
1718	ALDH2_MOUSE	[Swiss-Prot:P47738 ]	1.4e-06	0.793651	-0.100371	-0.0185485	0.95819	1.1e-16	8.6	57015	Aldehyde dehydrogenase; mitochondrial
644	ALDH2_MOUSE	[Swiss-Prot:P47738 ]	1.9e-06	0.833333	-0.0791812	0.00264075	1.0061	7.6e-14	8.6	57015	Aldehyde dehydrogenase; mitochondrial
645	ALDH2_MOUSE	[Swiss-Prot:P47738 ]	0.0015	0.833333	-0.0791812	0.00264075	1.0061	1.1e-10	8.6	57015	Aldehyde dehydrogenase; mitochondrial
652	ALDH2_MOUSE	[Swiss-Prot:P47738 ]	0.0091	0.884956	-0.0530784	0.0287436	1.06842	2.7e-11	8.6	57015	Aldehyde dehydrogenase; mitochondrial
609	AL7A1_MOUSE	[Swiss-Prot:Q9DBF1 ]	0.0021	0.775194	-0.11059	-0.0287677	0.935906	3.3e-07	6	56066	Alpha-aminoadipic semialdehyde dehydrogenase
914	AATM_MOUSE	[Swiss-Prot:P05202 ]	0.012	0.813008	-0.0899051	-0.00808311	0.98156	0.0029	9.8	47780	Aspartate aminotransferase; mitochondrial
871	AATM_MOUSE	[Swiss-Prot:P05202 ]	0.0033	0.833333	-0.0791812	0.00264075	1.0061	1.3e-05	9.8	47780	Aspartate aminotransferase; mitochondrial
37	CPSM_MOUSE	[Swiss-Prot:Q8C196 ]	0.011	0.833333	-0.0791812	0.00264075	1.0061	0.0013	6.5	165711	Carbamoyl-phosphate synthase [ammonia]; mitochondrial
22	CPSM_MOUSE	[Swiss-Prot:Q8C196 ]	0.03	0.877193	-0.0569049	0.0249171	1.05905	6e-08	6.5	165711	Carbamoyl-phosphate synthase [ammonia]; mitochondrial
410	AL4A1_MOUSE	[Swiss-Prot:Q8CHT0 ]	0.046	0.787402	-0.103804	-0.0219817	0.950645	0.031	9.3	62228	Delta-1-pyrroline-5-carboxylate dehydrogenase; mitochondrial
445	AL4A1_MOUSE	[Swiss-Prot:Q8CHT0 ]	0.0075	0.917431	-0.0374265	0.0443955	1.10763	9.7e-06	9.3	62228	Delta-1-pyrroline-5-carboxylate dehydrogenase; mitochondrial
553	DLDH_MOUSE	[Swiss-Prot:O08749 ]	0.022	0.862069	-0.064458	0.017364	1.04079	1.1e-07	9	54751	Dihydrolipoyl dehydrogenase; mitochondrial
371	ODP2_MOUSE	[Swiss-Prot:Q8BMF4 ]	6.3e-05	0.840336	-0.075547	0.00627504	1.01455	3.2e-15	9.6	68469	Dihydrolipoyllysine-residue acetyltransferase component of pyruvate dehydrogenase complex; mitochondrial
638	ODO2_MOUSE	[Swiss-Prot:Q9D2G2 ]	0.0013	0.793651	-0.100371	-0.0185485	0.95819	3.3e-06	9.9	49306	Dihydrolipoyllysine-residue succinyltransferase component of 2-oxoglutarate dehydrogenase complex; mitochondrial
631	ODO2_MOUSE	[Swiss-Prot:Q9D2G2 ]	0.046	0.900901	-0.045323	0.036499	1.08767	2.8e-09	6.5	22216	Dihydrolipoyllysine-residue succinyltransferase component of 2-oxoglutarate dehydrogenase complex; mitochondrial
146	M2GD_MOUSE	[Swiss-Prot:Q9DBT9 ]	3.4e-05	0.847458	-0.071882	0.00993999	1.02315	2.1e-15	8.3	97422	Dimethylglycine dehydrogenase; mitochondrial
148	M2GD_MOUSE	[Swiss-Prot:Q9DBT9 ]	0.00019	0.847458	-0.071882	0.00993999	1.02315	5.7e-15	8.3	97422	Dimethylglycine dehydrogenase; mitochondrial
147	M2GD_MOUSE	[Swiss-Prot:Q9DBT9 ]	0.00078	0.847458	-0.071882	0.00993999	1.02315	1.6e-11	8.3	97422	Dimethylglycine dehydrogenase; mitochondrial
151	M2GD_MOUSE	[Swiss-Prot:Q9DBT9 ]	0.00045	0.854701	-0.0681859	0.0136361	1.0319	1.2e-08	8.3	97422	Dimethylglycine dehydrogenase; mitochondrial
132	M2GD_MOUSE	[Swiss-Prot:Q9DBT9 ]	0.0025	0.854701	-0.0681859	0.0136361	1.0319	6e-09	8.3	97422	Dimethylglycine dehydrogenase; mitochondrial
1253	ETFB_MOUSE	[Swiss-Prot:Q9DCW4 ]	0.023	0.813008	-0.0899051	-0.00808311	0.98156	4.5e-07	9.3	27834	Electron transfer flavoprotein subunit beta
1240	ETFB_MOUSE	[Swiss-Prot:Q9DCW4 ]	0.037	0.813008	-0.0899051	-0.00808311	0.98156	0.03	9.3	27834	Electron transfer flavoprotein subunit beta
1263	ETFB_MOUSE	[Swiss-Prot:Q9DCW4 ]	0.018	0.884956	-0.0530784	0.0287436	1.06842	7.7e-06	9.3	27834	Electron transfer flavoprotein subunit beta
779	EFTU_MOUSE	[Swiss-Prot:Q8BFR5 ]	0.0067	0.793651	-0.100371	-0.0185485	0.95819	7.4e-06	7.9	49876	Elongation factor Tu; mitochondrial
778	EFTU_MOUSE	[Swiss-Prot:Q8BFR5 ]	0.00046	0.806452	-0.0934217	-0.0115997	0.973644	5.4e-09	7.9	49876	Elongation factor Tu; mitochondrial
576	DHE3_MOUSE	[Swiss-Prot:P26443 ]	0.021	0.952381	-0.0211893	0.0606327	1.14983	1.7e-10	8.6	54527	Glutamate dehydrogenase 1; mitochondrial
716	HMCS2_MOUSE	[Swiss-Prot:P54869 ]	0.018	0.840336	-0.075547	0.00627504	1.01455	0.0026	9.3	57300	Hydroxymethylglutaryl-CoA synthase; mitochondrial
715	HMCS2_MOUSE	[Swiss-Prot:P54869 ]	0.00083	0.847458	-0.071882	0.00993999	1.02315	7.7e-11	9.3	57300	Hydroxymethylglutaryl-CoA synthase; mitochondrial
701	HMCS2_MOUSE	[Swiss-Prot:P54869 ]	0.019	0.847458	-0.071882	0.00993999	1.02315	0.0016	9.3	57300	Hydroxymethylglutaryl-CoA synthase; mitochondrial
696	HMCS2_MOUSE	[Swiss-Prot:P54869 ]	0.00077	0.854701	-0.0681859	0.0136361	1.0319	4.7e-09	9.3	57300	Hydroxymethylglutaryl-CoA synthase; mitochondrial
711	HMCS2_MOUSE	[Swiss-Prot:P54869 ]	0.00051	0.862069	-0.064458	0.017364	1.04079	4.9e-12	9.3	57300	Hydroxymethylglutaryl-CoA synthase; mitochondrial
695	HMCS2_MOUSE	[Swiss-Prot:P54869 ]	0.031	0.884956	-0.0530784	0.0287436	1.06842	5.3e-13	9.3	57300	Hydroxymethylglutaryl-CoA synthase; mitochondrial
971	IDH3A_MOUSE	[Swiss-Prot:Q9D6R2 ]	0.0014	0.813008	-0.0899051	-0.00808311	0.98156	1.3e-08	6.3	40069	Isocitrate dehydrogenase [NAD] subunit alpha; mitochondrial
961	IDH3A_MOUSE	[Swiss-Prot:Q9D6R2 ]	0.0035	0.854701	-0.0681859	0.0136361	1.0319	1.8e-13	6.3	40069	Isocitrate dehydrogenase [NAD] subunit alpha; mitochondrial
954	IDH3A_MOUSE	[Swiss-Prot:Q9D6R2 ]	0.015	0.877193	-0.0569049	0.0249171	1.05905	4.7e-10	6.3	40069	Isocitrate dehydrogenase [NAD] subunit alpha; mitochondrial
848	IVD_MOUSE	[Swiss-Prot:Q9JHI5 ]	0.00021	0.819672	-0.0863598	-0.00453783	0.989606	2.1e-12	9.3	46695	Isovaleryl-CoA dehydrogenase; mitochondrial
831	IVD_MOUSE	[Swiss-Prot:Q9JHI5 ]	0.0031	0.854701	-0.0681859	0.0136361	1.0319	4.3e-07	9.3	46695	Isovaleryl-CoA dehydrogenase; mitochondrial
819	IVD_MOUSE	[Swiss-Prot:Q9JHI5 ]	0.015	0.877193	-0.0569049	0.0249171	1.05905	0.00041	9.3	46695	Isovaleryl-CoA dehydrogenase; mitochondrial
861	IVD_MOUSE	[Swiss-Prot:Q9JHI5 ]	0.0021	0.900901	-0.045323	0.036499	1.08767	3.5e-10	8.5	46695	Isovaleryl-CoA dehydrogenase; mitochondrial
808	L2HDH_MOUSE	[Swiss-Prot:Q91YP0 ]	0.043	0.847458	-0.071882	0.00993999	1.02315	0.022	9.4	51551	L-2-hydroxyglutarate dehydrogenase; mitochondrial
634	ODB2_MOUSE	[Swiss-Prot:P53395 ]	0.0024	0.819672	-0.0863598	-0.00453783	0.989606	2e-06	9.5	53469	Lipoamide acyltransferase component of branched-chain alpha-keto acid dehydrogenase complex; mitochondrial
73	LONM_MOUSE	[Swiss-Prot:Q8CGK3 ]	0.0011	0.775194	-0.11059	-0.0287677	0.935906	9.7e-13	6.1	106347	Lon protease homolog; mitochondrial
74	LONM_MOUSE	[Swiss-Prot:Q8CGK3 ]	0.011	0.787402	-0.103804	-0.0219817	0.950645	7e-09	6.1	106347	Lon protease homolog; mitochondrial
824	ACADL_MOUSE	[Swiss-Prot:P51174 ]	0.00048	0.8	-0.09691	-0.015088	0.965855	5.1e-12	9.3	48277	Long-chain specific acyl-CoA dehydrogenase; mitochondrial
863	ACADL_MOUSE	[Swiss-Prot:P51174 ]	0.00029	0.833333	-0.0791812	0.00264075	1.0061	8.5e-11	8.5	48277	Long-chain specific acyl-CoA dehydrogenase; mitochondrial
822	ACADL_MOUSE	[Swiss-Prot:P51174 ]	0.011	0.892857	-0.049218	0.032604	1.07796	7.8e-11	9.3	48277	Long-chain specific acyl-CoA dehydrogenase; mitochondrial
842	ACADM_MOUSE	[Swiss-Prot:P45952 ]	0.016	0.854701	-0.0681859	0.0136361	1.0319	0.0083	9.4	46908	Medium-chain specific acyl-CoA dehydrogenase; mitochondrial
860	ACADM_MOUSE	[Swiss-Prot:P45952 ]	0.024	0.884956	-0.0530784	0.0287436	1.06842	3.5e-06	9.4	46908	Medium-chain specific acyl-CoA dehydrogenase; mitochondrial
859	ACADM_MOUSE	[Swiss-Prot:P45952 ]	0.0086	0.909091	-0.0413927	0.0404293	1.09756	1.6e-07	9.4	46908	Medium-chain specific acyl-CoA dehydrogenase; mitochondrial
241	MCCA_MOUSE	[Swiss-Prot:Q99MR8 ]	0.028	0.892857	-0.049218	0.032604	1.07796	0.00032	8.5	79693	Methylcrotonoyl-CoA carboxylase subunit alpha; mitochondrial
635	MMSA_MOUSE	[Swiss-Prot:Q9EQ20]	0.011	0.833333	-0.0791812	0.00264075	1.0061	1.2e-06	9.5	59369	Methylmalonate-semialdehyde dehydrogenase [acylating]; mitochondrial
255	MUTA_MOUSE	[Swiss-Prot:P16332 ]	0.0016	0.833333	-0.0791812	0.00264075	1.0061	5.7e-10	6.7	83369	Methylmalonyl-CoA mutase; mitochondrial
737	OAT_MOUSE	[Swiss-Prot:P29758 ]	0.0055	1.09	0.0374265	0.119248	1.31598	5.1e-15	6.2	48723	Ornithine aminotransferase; mitochondrial
735	OAT_MOUSE	[Swiss-Prot:P29758 ]	0.0073	1.1	0.0413927	0.123215	1.32805	9.4e-11	6.2	48723	Ornithine aminotransferase; mitochondrial
1012	OTC_MOUSE	[Swiss-Prot:P11725 ]	0.001	0.793651	-0.100371	-0.0185485	0.95819	5.6e-08	9.4	39854	Ornithine carbamoyltransferase; mitochondrial
988	OTC_MOUSE	[Swiss-Prot:P11725 ]	0.0029	0.793651	-0.100371	-0.0185485	0.95819	2.2e-06	9.4	39854	Ornithine carbamoyltransferase; mitochondrial
1000	OTC_MOUSE	[Swiss-Prot:P11725 ]	0.00057	0.813008	-0.0899051	-0.00808311	0.98156	7.8e-07	9.4	39854	Ornithine carbamoyltransferase; mitochondrial
994	OTC_MOUSE	[Swiss-Prot:P11725 ]	0.0078	0.819672	-0.0863598	-0.00453783	0.989606	2e-05	9.4	39854	Ornithine carbamoyltransferase; mitochondrial
985	OTC_MOUSE	[Swiss-Prot:P11725 ]	3.1e-05	0.826446	-0.0827854	-0.00096337	0.997784	3.5e-10	9.4	39854	Ornithine carbamoyltransferase; mitochondrial
1008	OTC_MOUSE	[Swiss-Prot:P11725 ]	0.024	0.840336	-0.075547	0.00627504	1.01455	2.2e-05	9.4	39854	Ornithine carbamoyltransferase; mitochondrial
992	OTC_MOUSE	[Swiss-Prot:P11725 ]	0.00092	0.840336	-0.075547	0.00627504	1.01455	6.4e-05	9.4	39854	Ornithine carbamoyltransferase; mitochondrial
993	OTC_MOUSE	[Swiss-Prot:P11725 ]	0.0029	0.840336	-0.075547	0.00627504	1.01455	0.00037	9.4	39854	Ornithine carbamoyltransferase; mitochondrial
283	PCCA_MOUSE	[Swiss-Prot:Q91ZA3 ]	0.017	0.826446	-0.0827854	-0.00096337	0.997784	0.0014	6.9	80498	Propionyl-CoA carboxylase alpha chain; mitochondrial
290	PCCA_MOUSE	[Swiss-Prot:Q91ZA3 ]	0.0043	0.862069	-0.064458	0.017364	1.04079	1.6e-12	6.9	80498	Propionyl-CoA carboxylase alpha chain; mitochondrial
288	PCCA_MOUSE	[Swiss-Prot:Q91ZA3 ]	0.026	0.909091	-0.0413927	0.0404293	1.09756	3.1e-14	6.9	80498	Propionyl-CoA carboxylase alpha chain; mitochondrial
15	PYC_MOUSE	[Swiss-Prot:Q05920 ]	0.0015	0.671141	-0.173186	-0.0913643	0.810281	1.1e-06	6.3	130344	Pyruvate carboxylase; mitochondrial
14	PYC_MOUSE	[Swiss-Prot:Q05920 ]	0.027	0.719424	-0.143015	-0.0611928	0.868575	2.7e-06	6.3	130344	Pyruvate carboxylase; mitochondrial
10	PYC_MOUSE	[Swiss-Prot:Q05920 ]	0.00039	0.735294	-0.133539	-0.0517169	0.887734	7.6e-07	6.3	130344	Pyruvate carboxylase; mitochondrial
9	PYC_MOUSE	[Swiss-Prot:Q05920 ]	0.0081	0.763359	-0.117271	-0.0354493	0.921617	7.4e-09	6.3	130344	Pyruvate carboxylase; mitochondrial
4	PYC_MOUSE	[Swiss-Prot:Q05920 ]	0.045	0.78125	-0.10721	-0.025388	0.943218	5e-05	6.3	130344	Pyruvate carboxylase; mitochondrial
8	PYC_MOUSE	[Swiss-Prot:Q05920 ]	0.036	0.793651	-0.100371	-0.0185485	0.95819	8.1e-07	6.3	130344	Pyruvate carboxylase; mitochondrial
7	PYC_MOUSE	[Swiss-Prot:Q05920 ]	0.0087	0.833333	-0.0791812	0.00264075	1.0061	3e-05	6.3	130344	Pyruvate carboxylase; mitochondrial
709	ODPA_MOUSE	[Swiss-Prot:P35486 ]	0.00031	0.775194	-0.11059	-0.0287677	0.935906	5.6e-12	9.4	43888	Pyruvate dehydrogenase E1 component subunit alpha; somatic form; mitochondrial
669	ODPA_MOUSE	[Swiss-Prot:P35486 ]	0.0014	0.819672	-0.0863598	-0.00453783	0.989606	1.4e-06	9.4	43888	Pyruvate dehydrogenase E1 component subunit alpha; somatic form; mitochondrial
1033	ODPB_MOUSE	[Swiss-Prot:Q9D051 ]	1.1e-05	0.862069	-0.064458	0.017364	1.04079	0	6.5	39254	Pyruvate dehydrogenase E1 component subunit beta; mitochondrial
1034	ODPB_MOUSE	[Swiss-Prot:Q9D051 ]	0.034	0.884956	-0.0530784	0.0287436	1.06842	1.6e-07	6.5	39254	Pyruvate dehydrogenase E1 component subunit beta; mitochondrial
607	ODPX_MOUSE	[Swiss-Prot:Q8BKZ9 ]	0.0012	0.787402	-0.103804	-0.0219817	0.950645	1.9e-10	8.8	54250	Pyruvate dehydrogenase protein X component; mitochondrial
137	SARDH_MOUSE	[Swiss-Prot:Q99LB7 ]	8.7e-07	0.78125	-0.10721	-0.025388	0.943218	7.4e-11	6.3	102644	Sarcosine dehydrogenase; mitochondrial
97	SARDH_MOUSE	[Swiss-Prot:Q99LB7 ]	0.01	0.8	-0.09691	-0.015088	0.965855	1.6e-05	6.3	102644	Sarcosine dehydrogenase; mitochondrial
133	SARDH_MOUSE	[Swiss-Prot:Q99LB7 ]	2.6e-05	0.806452	-0.0934217	-0.0115997	0.973644	5.8e-13	6.3	102644	Sarcosine dehydrogenase; mitochondrial
92	SARDH_MOUSE	[Swiss-Prot:Q99LB7 ]	0.0016	0.806452	-0.0934217	-0.0115997	0.973644	2.8e-09	6.3	102644	Sarcosine dehydrogenase; mitochondrial
130	SARDH_MOUSE	[Swiss-Prot:Q99LB7 ]	4.1e-05	0.813008	-0.0899051	-0.00808311	0.98156	5.8e-14	6.3	102644	Sarcosine dehydrogenase; mitochondrial
117	SARDH_MOUSE	[Swiss-Prot:Q99LB7 ]	1.6e-05	0.847458	-0.071882	0.00993999	1.02315	4.2e-14	6.3	102644	Sarcosine dehydrogenase; mitochondrial
123	SARDH_MOUSE	[Swiss-Prot:Q99LB7 ]	0.0011	0.854701	-0.0681859	0.0136361	1.0319	5.2e-14	6.3	102644	Sarcosine dehydrogenase; mitochondrial
94	SARDH_MOUSE	[Swiss-Prot:Q99LB7 ]	0.0042	0.854701	-0.0681859	0.0136361	1.0319	2.7e-08	6.3	102644	Sarcosine dehydrogenase; mitochondrial
91	SARDH_MOUSE	[Swiss-Prot:Q99LB7 ]	0.018	0.862069	-0.064458	0.017364	1.04079	4.4e-08	6.3	102644	Sarcosine dehydrogenase; mitochondrial
122	SARDH_MOUSE	[Swiss-Prot:Q99LB7 ]	0.033	0.909091	-0.0413927	0.0404293	1.09756	1.1e-10	6.3	102644	Sarcosine dehydrogenase; mitochondrial
913	ACADS_MOUSE	[Swiss-Prot:Q07417 ]	0.0018	0.649351	-0.187521	-0.105699	0.783973	0.00045	9.7	45203	Short-chain specific acyl-CoA dehydrogenase; mitochondrial
922	ACADS_MOUSE	[Swiss-Prot:Q07417 ]	0.019	0.714286	-0.146128	-0.064306	0.862371	0.024	9.7	45203	Short-chain specific acyl-CoA dehydrogenase; mitochondrial
923	ACADS_MOUSE	[Swiss-Prot:Q07417 ]	0.0025	0.78125	-0.10721	-0.025388	0.943218	1.6e-06	9.7	45203	Short-chain specific acyl-CoA dehydrogenase; mitochondrial
919	ACADS_MOUSE	[Swiss-Prot:Q07417 ]	3e-07	0.793651	-0.100371	-0.0185485	0.95819	1.1e-15	9.7	45203	Short-chain specific acyl-CoA dehydrogenase; mitochondrial
920	ACADS_MOUSE	[Swiss-Prot:Q07417 ]	9.3e-05	0.813008	-0.0899051	-0.00808311	0.98156	1.4e-11	9.7	45203	Short-chain specific acyl-CoA dehydrogenase; mitochondrial
921	ACADS_MOUSE	[Swiss-Prot:Q07417 ]	0.013	0.862069	-0.064458	0.017364	1.04079	1.2e-08	9.7	45203	Short-chain specific acyl-CoA dehydrogenase; mitochondrial
316	GRP75_MOUSE	[Swiss-Prot:P38647 ]	3.1e-05	0.793651	-0.100371	-0.0185485	0.95819	7.7e-13	5.8	73768	Stress-70 protein; mitochondrial
312	GRP75_MOUSE	[Swiss-Prot:P38647 ]	0.0004	0.806452	-0.0934217	-0.0115997	0.973644	4.7e-11	5.8	73768	Stress-70 protein; mitochondrial
335	GRP75_MOUSE	[Swiss-Prot:P38647 ]	0.036	0.826446	-0.0827854	-0.00096337	0.997784	0.00061	5.8	73768	Stress-70 protein; mitochondrial
307	GRP75_MOUSE	[Swiss-Prot:P38647 ]	0.0017	0.847458	-0.071882	0.00993999	1.02315	2e-10	5.8	73768	Stress-70 protein; mitochondrial
373	GRP75_MOUSE	[Swiss-Prot:P38647 ]	0.012	0.869565	-0.0606978	0.0211242	1.04984	2e-10	5.8	73768	Stress-70 protein; mitochondrial
299	GRP75_MOUSE	[Swiss-Prot:P38647 ]	0.037	0.884956	-0.0530784	0.0287436	1.06842	2.9e-08	5.8	73768	Stress-70 protein; mitochondrial
853	SUCB1_MOUSE	[Swiss-Prot:Q9Z2I9 ]	0.036	0.909091	-0.0413927	0.0404293	1.09756	0.031	6.7	50424	Succinyl-CoA ligase [ADP-forming] subunit beta; mitochondrial
881	SUCB2_MOUSE	[Swiss-Prot:Q9Z2I8 ]	2.7e-08	0.769231	-0.113943	-0.0321214	0.928707	1.1e-16	6.7	47096	Succinyl-CoA ligase [GDP-forming] subunit beta; mitochondrial
904	SUCB2_MOUSE	[Swiss-Prot:Q9Z2I8 ]	0.0048	0.833333	-0.0791812	0.00264075	1.0061	0.00024	6.7	47096	Succinyl-CoA ligase [GDP-forming] subunit beta; mitochondrial
1425	SODM_MOUSE	[Swiss-Prot:P09671 ]	0.00022	0.806452	-0.0934217	-0.0115997	0.973644	0.018	9.5	24816	Superoxide dismutase [Mn]; mitochondrial
1455	SODM_MOUSE	[Swiss-Prot:P09671 ]	0.034	0.819672	-0.0863598	-0.00453783	0.989606	0.012	9.5	24816	Superoxide dismutase [Mn]; mitochondrial
1382	PRDX3_MOUSE	[Swiss-Prot:P20108 ]	0.00033	0.826446	-0.0827854	-0.00096337	0.997784	4.1e-12	8	28337	Thioredoxin-dependent peroxide reductase; mitochondrial
911	THTR_MOUSE	[Swiss-Prot:P52196 ]	0.03	0.787402	-0.103804	-0.0219817	0.950645	0.014	8.8	33673	Thiosulfate sulfurtransferase
916	THTR_MOUSE	[Swiss-Prot:P52196 ]	0.017	0.793651	-0.100371	-0.0185485	0.95819	5.5e-05	8.8	33673	Thiosulfate sulfurtransferase
Inner membrane proteins in WT vs HTG LE comparison (µ = 0,0888245 ; σ = 0,0370956)
420	B1AR28_MOUSE	[Swiss-Prot:B1AR28]	0.012	1.24	0.0934217	0.00459719	1.01064	0.032	9.6	68907	Acyl-Coenzyme A dehydrogenase; very long chain
362	AIFM1_MOUSE	[Swiss-Prot:Q9Z0X1 ]	0.01	1.22	0.0863598	-0.00246467	0.994341	0.00041	9.8	66952	Apoptosis-inducing factor 1; mitochondrial
358	AIFM1_MOUSE	[Swiss-Prot:Q9Z0X1 ]	0.0069	1.24	0.0934217	0.00459719	1.01064	0.0021	9.8	66952	Apoptosis-inducing factor 1; mitochondrial
310	AIFM1_MOUSE	[Swiss-Prot:Q9Z0X1 ]	0.012	1.25	0.09691	0.00808551	1.01879	0.0049	9.8	66952	Apoptosis-inducing factor 1; mitochondrial
601	ATPA_MOUSE	[Swiss-Prot:Q03265 ]	0.00086	1.27	0.103804	0.0149792	1.03509	1.1e-05	8.9	54675	ATP synthase subunit alpha; mitochondrial
566	ATPA_MOUSE	[Swiss-Prot:Q03265 ]	0.038	1.27	0.103804	0.0149792	1.03509	0.021	9.7	59830	ATP synthase subunit alpha; mitochondrial
600	ATPA_MOUSE	[Swiss-Prot:Q03265 ]	0.00012	1.28	0.10721	0.0183855	1.04324	7e-07	8.9	54675	ATP synthase subunit alpha; mitochondrial
602	ATPA_MOUSE	[Swiss-Prot:Q03265 ]	2.1e-05	1.28	0.10721	0.0183855	1.04324	5.9e-07	9.7	59830	ATP synthase subunit alpha; mitochondrial
598	ATPA_MOUSE	[Swiss-Prot:Q03265 ]	0.00037	1.28	0.10721	0.0183855	1.04324	4.3e-06	8.9	54675	ATP synthase subunit alpha; mitochondrial
515	ATPA_MOUSE	[Swiss-Prot:Q03265 ]	0.0016	1.32	0.120574	0.0317494	1.07584	7.2e-05	9.7	59830	ATP synthase subunit alpha; mitochondrial
589	ATPA_MOUSE	[Swiss-Prot:Q03265 ]	2.7e-05	1.34	0.127105	0.0382803	1.09214	6.3e-10	9.7	59830	ATP synthase subunit alpha; mitochondrial
599	ATPA_MOUSE	[Swiss-Prot:Q03265 ]	0.00045	1.34	0.127105	0.0382803	1.09214	3.3e-06	8.9	54675	ATP synthase subunit alpha; mitochondrial
626	ATPA_MOUSE	[Swiss-Prot:Q03265 ]	0.011	1.41	0.149219	0.0603946	1.1492	0.032	9.7	59830	ATP synthase subunit alpha; mitochondrial
1721	AT5F1_MOUSE	[Swiss-Prot:Q9CQQ7 ]	0.00083	1.19	0.075547	-0.0132775	0.96989	3.8e-05	9.6	29044	ATP synthase subunit b; mitochondrial
1381	AT5F1_MOUSE	[Swiss-Prot:Q9CQQ7 ]	0.0079	1.24	0.0934217	0.00459719	1.01064	0.0033	9.6	29044	ATP synthase subunit b; mitochondrial
1387	AT5F1_MOUSE	[Swiss-Prot:Q9CQQ7 ]	0.0095	1.31	0.117271	0.0284468	1.06769	0.01	9.6	29044	ATP synthase subunit b; mitochondrial
1311	AT5F1_MOUSE	[Swiss-Prot:Q9CQQ7 ]	0.023	1.38	0.139879	0.0510546	1.12475	0.0031	9.6	29044	ATP synthase subunit b; mitochondrial
617	ATPB_MOUSE	[Swiss-Prot:P56480 ]	0.011	1.15	0.0606978	-0.0281267	0.937289	6.2e-11	5.1	56265	ATP synthase subunit beta; mitochondrial
636	ATPB_MOUSE	[Swiss-Prot:P56480 ]	1.3e-05	1.22	0.0863598	-0.00246467	0.994341	9.4e-07	5.1	56265	ATP synthase subunit beta; mitochondrial
623	ATPB_MOUSE	[Swiss-Prot:P56480 ]	0.00013	1.23	0.0899051	0.00108061	1.00249	1.2e-11	5.1	56265	ATP synthase subunit beta; mitochondrial
624	ATPB_MOUSE	[Swiss-Prot:P56480 ]	0.00094	1.23	0.0899051	0.00108061	1.00249	3.5e-08	5.1	56265	ATP synthase subunit beta; mitochondrial
622	ATPB_MOUSE	[Swiss-Prot:P56480 ]	1.1e-05	1.27	0.103804	0.0149792	1.03509	3.3e-07	5.1	56265	ATP synthase subunit beta; mitochondrial
621	ATPB_MOUSE	[Swiss-Prot:P56480 ]	0.042	1.27	0.103804	0.0149792	1.03509	0.04	5.1	56265	ATP synthase subunit beta; mitochondrial
619	ATPB_MOUSE	[Swiss-Prot:P56480 ]	7.9e-06	1.29	0.11059	0.0217652	1.05139	3.1e-07	5.1	56265	ATP synthase subunit beta; mitochondrial
616	ATPB_MOUSE	[Swiss-Prot:P56480 ]	2.7e-05	1.29	0.11059	0.0217652	1.05139	2.7e-06	5.1	56265	ATP synthase subunit beta; mitochondrial
618	ATPB_MOUSE	[Swiss-Prot:P56480 ]	0.013	1.29	0.11059	0.0217652	1.05139	0.012	5.1	56265	ATP synthase subunit beta; mitochondrial
614	ATPB_MOUSE	[Swiss-Prot:P56480 ]	4.4e-05	1.36	0.133539	0.0447144	1.10845	6.2e-06	5.1	56265	ATP synthase subunit beta; mitochondrial
1483	ATP5H_MOUSE	[Swiss-Prot:Q9DCX2 ]	0.0074	1.16	0.064458	-0.0243665	0.945439	2.4e-06	5.4	18795	ATP synthase subunit d; mitochondrial
1445	ATP5H_MOUSE	[Swiss-Prot:Q9DCX2 ]	0.0002	1.19	0.075547	-0.0132775	0.96989	8e-09	5.4	18795	ATP synthase subunit d; mitochondrial
1431	ATP5H_MOUSE	[Swiss-Prot:Q9DCX2 ]	6.2e-05	1.2	0.0791812	-0.00964325	0.97804	6.1e-08	5.4	18795	ATP synthase subunit d; mitochondrial
1437	ATP5H_MOUSE	[Swiss-Prot:Q9DCX2 ]	7.6e-06	1.21	0.0827854	-0.00603913	0.986191	1.5e-13	5.4	18795	ATP synthase subunit d; mitochondrial
1446	ATP5H_MOUSE	[Swiss-Prot:Q9DCX2 ]	0.033	1.21	0.0827854	-0.00603913	0.986191	0.00019	5.4	18795	ATP synthase subunit d; mitochondrial
1436	ATP5H_MOUSE	[Swiss-Prot:Q9DCX2 ]	0.00041	1.26	0.100371	0.011546	1.02694	4.3e-06	5.4	18795	ATP synthase subunit d; mitochondrial
1404	ATPO_MOUSE	[Swiss-Prot:Q9DB20 ]	0.022	1.16	0.064458	-0.0243665	0.945439	4.4e-05	10.5	23406	ATP synthase subunit O; mitochondrial
1442	ATPO_MOUSE	[Swiss-Prot:Q9DB20 ]	0.00032	1.21	0.0827854	-0.00603913	0.986191	1.1e-05	10.5	23406	ATP synthase subunit O; mitochondrial
1357	ATPO_MOUSE	[Swiss-Prot:Q9DB20 ]	0.0057	1.26	0.100371	0.011546	1.02694	0.00022	10.5	23406	ATP synthase subunit O; mitochondrial
370	CMC2_MOUSE	[Swiss-Prot:Q9QXX4 ]	0.02	1.22	0.0863598	-0.00246467	0.994341	0.00012	9.4	74819	Calcium-binding mitochondrial carrier protein Aralar2
369	CMC2_MOUSE	[Swiss-Prot:Q9QXX4 ]	0.026	1.23	0.0899051	0.00108061	1.00249	0.0013	9.4	74819	Calcium-binding mitochondrial carrier protein Aralar2
366	CMC2_MOUSE	[Swiss-Prot:Q9QXX4 ]	0.035	1.24	0.0934217	0.00459719	1.01064	0.019	9.4	74819	Calcium-binding mitochondrial carrier protein Aralar2
378	CMC2_MOUSE	[Swiss-Prot:Q9QXX4 ]	0.016	1.3	0.113943	0.0251189	1.05954	0.0033	9.4	74819	Calcium-binding mitochondrial carrier protein Aralar2
379	CMC2_MOUSE	[Swiss-Prot:Q9QXX4 ]	0.0015	1.33	0.123852	0.0350271	1.08399	1.8e-05	9.4	74819	Calcium-binding mitochondrial carrier protein Aralar2
408	CPT2_MOUSE	[Swiss-Prot:P52825 ]	0.0011	1.16	0.064458	-0.0243665	0.945439	3.1e-08	9.2	74508	Carnitine O-palmitoyltransferase 2; mitochondrial
425	CPT2_MOUSE	[Swiss-Prot:P52825 ]	0.039	1.19	0.075547	-0.0132775	0.96989	0.001	9.2	74508	Carnitine O-palmitoyltransferase 2; mitochondrial
355	CPT2_MOUSE	[Swiss-Prot:P52825 ]	0.0094	1.24	0.0934217	0.00459719	1.01064	8.2e-05	8.6	74504	Carnitine O-palmitoyltransferase 2; mitochondrial
424	CPT2_MOUSE	[Swiss-Prot:P52825 ]	0.00023	1.26	0.100371	0.011546	1.02694	4.8e-07	8.6	74504	Carnitine O-palmitoyltransferase 2; mitochondrial
768	QCR1_MOUSE	[Swiss-Prot:Q9CZ13 ]	0.049	1.12	0.049218	-0.0396065	0.912838	2.9e-05	5.7	53420	Cytochrome b-c1 complex subunit 1; mitochondrial
771	QCR1_MOUSE	[Swiss-Prot:Q9CZ13 ]	6.8e-07	1.14	0.0569049	-0.0319196	0.929138	1.9e-14	5.7	53420	Cytochrome b-c1 complex subunit 1; mitochondrial
772	QCR1_MOUSE	[Swiss-Prot:Q9CZ13 ]	2.5e-05	1.14	0.0569049	-0.0319196	0.929138	8.7e-12	5.7	53420	Cytochrome b-c1 complex subunit 1; mitochondrial
764	QCR1_MOUSE	[Swiss-Prot:Q9CZ13 ]	0.0066	1.16	0.064458	-0.0243665	0.945439	2.4e-06	5.7	53420	Cytochrome b-c1 complex subunit 1; mitochondrial
773	QCR1_MOUSE	[Swiss-Prot:Q9CZ13 ]	3.1e-05	1.18	0.071882	-0.0169425	0.96174	1.8e-10	5.7	53420	Cytochrome b-c1 complex subunit 1; mitochondrial
769	QCR1_MOUSE	[Swiss-Prot:Q9CZ13 ]	1.6e-06	1.22	0.0863598	-0.00246467	0.994341	8.8e-10	5.7	53420	Cytochrome b-c1 complex subunit 1; mitochondrial
661	QCR1_MOUSE	[Swiss-Prot:Q9CZ13 ]	1.9e-05	1.48	0.170262	0.0814372	1.20625	3.6e-06	5.7	53420	Cytochrome b-c1 complex subunit 1; mitochondrial
1285	UCRI_MOUSE	[Swiss-Prot:Q9CR68 ]	0.00044	1.12	0.049218	-0.0396065	0.912838	2.2e-07	9.7	29634	Cytochrome b-c1 complex subunit Rieske; mitochondrial
1314	UCRI_MOUSE	[Swiss-Prot:Q9CR68 ]	0.0015	1.27	0.103804	0.0149792	1.03509	0.00017	9.7	29634	Cytochrome b-c1 complex subunit Rieske; mitochondrial
1699	COX5A_MOUSE	[Swiss-Prot:P12787 ]	0.00031	1.27	0.103804	0.0149792	1.03509	0.00031	6.1	16319	Cytochrome c oxidase subunit 5A; mitochondrial
1707	COX5B_MOUSE	[Swiss-Prot:P19536 ]	0.0037	1.36	0.133539	0.0447144	1.10845	0.0037	10	14089	Cytochrome c oxidase subunit 5B; mitochondrial
437	ETFD_MOUSE	[Swiss-Prot:Q921G7 ]	0.037	1.11	0.045323	-0.0435015	0.904687	4.1e-05	7.9	68903	Electron transfer flavoprotein-ubiquinone oxidoreductase; mitochondrial
1720	ETFD_MOUSE	[Swiss-Prot:Q921G7 ]	0.00099	1.16	0.064458	-0.0243665	0.945439	4.8e-08	7.9	68903	Electron transfer flavoprotein-ubiquinone oxidoreductase; mitochondrial
436	ETFD_MOUSE	[Swiss-Prot:Q921G7 ]	0.00091	1.17	0.0681859	-0.0206386	0.953589	1.9e-06	7.9	68903	Electron transfer flavoprotein-ubiquinone oxidoreductase; mitochondrial
156	LETM1_MOUSE	[Swiss-Prot:Q9Z2I0 ]	0.042	1.1	0.0413927	-0.0474318	0.896537	1.5e-07	6.1	83621	LETM1 and EF-hand domain-containing protein 1; mitochondrial
211	IMMT_MOUSE	[Swiss-Prot:Q8CAQ8 ]	0.0057	1.16	0.064458	-0.0243665	0.945439	2e-11	6.2	84247	Mitochondrial inner membrane protein
167	IMMT_MOUSE	[Swiss-Prot:Q8CAQ8 ]	2.1e-05	1.27	0.103804	0.0149792	1.03509	2e-06	6.2	84247	Mitochondrial inner membrane protein
153	IMMT_MOUSE	[Swiss-Prot:Q8CAQ8 ]	7.6e-05	1.31	0.117271	0.0284468	1.06769	4e-06	6.2	84247	Mitochondrial inner membrane protein
202	IMMT_MOUSE	[Swiss-Prot:Q8CAQ8 ]	0.00035	1.37	0.136721	0.0478961	1.1166	0.00029	6.2	84247	Mitochondrial inner membrane protein
203	IMMT_MOUSE	[Swiss-Prot:Q8CAQ8 ]	0.04	1.39	0.143015	0.0541903	1.1329	1.8e-05	6.2	84247	Mitochondrial inner membrane protein
205	IMMT_MOUSE	[Swiss-Prot:Q8CAQ8 ]	1.2e-06	1.4	0.146128	0.0573035	1.14105	1.4e-10	6.2	84247	Mitochondrial inner membrane protein
166	IMMT_MOUSE	[Swiss-Prot:Q8CAQ8 ]	1.7e-06	1.4	0.146128	0.0573035	1.14105	5e-08	6.2	84247	Mitochondrial inner membrane protein
196	IMMT_MOUSE	[Swiss-Prot:Q8CAQ8 ]	0.0032	1.4	0.146128	0.0573035	1.14105	0.00039	6.2	84247	Mitochondrial inner membrane protein
212	IMMT_MOUSE	[Swiss-Prot:Q8CAQ8 ]	0.0001	1.5	0.176091	0.0872668	1.22255	3.4e-05	6.2	84247	Mitochondrial inner membrane protein
201	IMMT_MOUSE	[Swiss-Prot:Q8CAQ8 ]	1.2e-08	1.52	0.181844	0.0930191	1.23885	5.3e-09	6.2	84247	Mitochondrial inner membrane protein
199	IMMT_MOUSE	[Swiss-Prot:Q8CAQ8 ]	5.2e-07	1.53	0.184691	0.0958669	1.247	1e-07	6.2	84247	Mitochondrial inner membrane protein
888	NDUAA_MOUSE	[Swiss-Prot:Q99LC3 ]	0.0047	1.11	0.045323	-0.0435015	0.904687	4.9e-06	8.5	40863	NADH dehydrogenase [ubiquinone] 1 alpha subcomplex subunit 10; mitochondrial
677	NDUV1_MOUSE	[Swiss-Prot:Q91YT0 ]	0.0039	1.17	0.0681859	-0.0206386	0.953589	0.00022	9.5	51486	NADH dehydrogenase [ubiquinone] flavoprotein 1; mitochondrial
674	NDUV1_MOUSE	[Swiss-Prot:Q91YT0 ]	0.0011	1.27	0.103804	0.0149792	1.03509	5.2e-05	9.5	51486	NADH dehydrogenase [ubiquinone] flavoprotein 1; mitochondrial
667	NDUV1_MOUSE	[Swiss-Prot:Q91YT0 ]	0.042	1.4	0.146128	0.0573035	1.14105	0.024	9.5	51486	NADH dehydrogenase [ubiquinone] flavoprotein 1; mitochondrial
1389	NDUV2_MOUSE	[Swiss-Prot:Q9D6J6 ]	0.00029	1.12	0.049218	-0.0396065	0.912838	5.6e-09	7.8	27610	NADH dehydrogenase [ubiquinone] flavoprotein 2; mitochondrial
1368	NDUV2_MOUSE	[Swiss-Prot:Q9D6J6 ]	0.021	1.13	0.0530784	-0.0357461	0.920988	7.8e-10	7.8	27610	NADH dehydrogenase [ubiquinone] flavoprotein 2; mitochondrial
766	NDUS2_MOUSE	[Swiss-Prot:Q91WD5 ]	0.012	1.1	0.0413927	-0.0474318	0.896537	0.015	6.6	52991	NADH dehydrogenase [ubiquinone] iron-sulfur protein 2; mitochondrial
1283	NDUS3_MOUSE	[Swiss-Prot:Q9DCT2 ]	0.0053	1.1	0.0413927	-0.0474318	0.896537	9.3e-06	6.8	30302	NADH dehydrogenase [ubiquinone] iron-sulfur protein 3; mitochondrial
1280	NDUS3_MOUSE	[Swiss-Prot:Q9DCT2 ]	0.00026	1.12	0.049218	-0.0396065	0.912838	3.8e-08	6.8	30302	NADH dehydrogenase [ubiquinone] iron-sulfur protein 3; mitochondrial
1306	NDUS3_MOUSE	[Swiss-Prot:Q9DCT2 ]	0.04	1.14	0.0569049	-0.0319196	0.929138	3e-06	6.8	30302	NADH dehydrogenase [ubiquinone] iron-sulfur protein 3; mitochondrial
1542	NDUS4_MOUSE	[Swiss-Prot:Q9CXZ1 ]	0.04	1.41	0.149219	0.0603946	1.1492	0.021	10.5	19829	NADH dehydrogenase [ubiquinone] iron-sulfur protein 4; mitochondrial
1373	NDUS8_MOUSE	[Swiss-Prot:Q8K3J1 ]	0.038	1.1	0.0413927	-0.0474318	0.896537	6.2e-07	5.9	24479	NADH dehydrogenase [ubiquinone] iron-sulfur protein 8; mitochondrial
1366	NDUS8_MOUSE	[Swiss-Prot:Q8K3J1 ]	0.0033	1.12	0.049218	-0.0396065	0.912838	2.1e-08	5.9	24479	NADH dehydrogenase [ubiquinone] iron-sulfur protein 8; mitochondrial
238	NDUS1_MOUSE	[Swiss-Prot:Q91VD9 ]	0.0089	1.07	0.0293838	-0.0594407	0.872086	9.2e-14	5.4	80724	NADH-ubiquinone oxidoreductase 75 kDa subunit; mitochondrial
236	NDUS1_MOUSE	[Swiss-Prot:Q91VD9 ]	0.00069	1.1	0.0413927	-0.0474318	0.896537	3.2e-14	5.4	80724	NADH-ubiquinone oxidoreductase 75 kDa subunit; mitochondrial
231	NDUS1_MOUSE	[Swiss-Prot:Q91VD9 ]	0.0031	1.12	0.049218	-0.0396065	0.912838	2.4e-11	5.4	80724	NADH-ubiquinone oxidoreductase 75 kDa subunit; mitochondrial
226	NDUS1_MOUSE	[Swiss-Prot:Q91VD9 ]	0.013	1.14	0.0569049	-0.0319196	0.929138	6.2e-09	5.4	80724	NADH-ubiquinone oxidoreductase 75 kDa subunit; mitochondrial
686	LDHD_MOUSE	[Swiss-Prot:Q7TNG8 ]	0.034	0.892857	-0.049218	-0.138043	0.727709	1.7e-08	6.2	52499	Probable D-lactate dehydrogenase; mitochondrial
1160	PHB_MOUSE	[Swiss-Prot:P67778 ]	0.0096	1.15	0.0606978	-0.0281267	0.937289	1.7e-06	5.5	29859	Prohibitin
1153	PHB_MOUSE	[Swiss-Prot:P67778 ]	0.012	1.22	0.0863598	-0.00246467	0.994341	0.017	5.5	29859	Prohibitin
1015	PHB2_MOUSE	[Swiss-Prot:O35129 ]	0.0086	1.15	0.0606978	-0.0281267	0.937289	2.1e-05	10.2	33276	Prohibitin-2
1093	PHB2_MOUSE	[Swiss-Prot:O35129 ]	0.014	1.24	0.0934217	0.00459719	1.01064	0.0074	10.2	33276	Prohibitin-2
1090	PHB2_MOUSE	[Swiss-Prot:O35129 ]	0.037	1.26	0.100371	0.011546	1.02694	0.04	10.2	33276	Prohibitin-2
1102	PHB2_MOUSE	[Swiss-Prot:O35129 ]	0.012	1.26	0.100371	0.011546	1.02694	0.013	10.2	33276	Prohibitin-2
1092	PHB2_MOUSE	[Swiss-Prot:O35129 ]	0.0073	1.27	0.103804	0.0149792	1.03509	0.006	10.2	33276	Prohibitin-2
673	CP27A_MOUSE	[Swiss-Prot:Q9DBG1 ]	0.033	1.16	0.064458	-0.0243665	0.945439	0.042	9.7	60910	Sterol 26-hydroxylase; mitochondrial
678	CP27A_MOUSE	[Swiss-Prot:Q9DBG1 ]	0.036	1.18	0.071882	-0.0169425	0.96174	0.0053	9.7	60910	Sterol 26-hydroxylase; mitochondrial
649	CP27A_MOUSE	[Swiss-Prot:Q9DBG1 ]	0.018	1.33	0.123852	0.0350271	1.08399	0.014	9.7	60910	Sterol 26-hydroxylase; mitochondrial
376	DHSA_MOUSE	[Swiss-Prot:Q8K2B3 ]	0.021	1.08	0.0334238	-0.0554007	0.880236	1e-05	7.3	73623	Succinate dehydrogenase [ubiquinone] flavoprotein subunit; mitochondrial
372	DHSA_MOUSE	[Swiss-Prot:Q8K2B3 ]	0.004	1.1	0.0413927	-0.0474318	0.896537	0.0057	7.3	73623	Succinate dehydrogenase [ubiquinone] flavoprotein subunit; mitochondrial
377	DHSA_MOUSE	[Swiss-Prot:Q8K2B3 ]	0.00031	1.13	0.0530784	-0.0357461	0.920988	1.7e-07	7.3	73623	Succinate dehydrogenase [ubiquinone] flavoprotein subunit; mitochondrial
397	DHSA_MOUSE	[Swiss-Prot:Q8K2B3 ]	0.0063	1.15	0.0606978	-0.0281267	0.937289	0.0031	7.3	73623	Succinate dehydrogenase [ubiquinone] flavoprotein subunit; mitochondrial
388	DHSA_MOUSE	[Swiss-Prot:Q8K2B3 ]	7.2e-06	1.17	0.0681859	-0.0206386	0.953589	2.4e-09	7.3	73623	Succinate dehydrogenase [ubiquinone] flavoprotein subunit; mitochondrial
384	DHSA_MOUSE	[Swiss-Prot:Q8K2B3 ]	0.0066	1.17	0.0681859	-0.0206386	0.953589	0.00037	7.3	73623	Succinate dehydrogenase [ubiquinone] flavoprotein subunit; mitochondrial
333	DHSA_MOUSE	[Swiss-Prot:Q8K2B3 ]	0.00011	1.19	0.075547	-0.0132775	0.96989	3.1e-05	7.3	73623	Succinate dehydrogenase [ubiquinone] flavoprotein subunit; mitochondrial
301	ECHA_MOUSE	[Swiss-Prot:Q8BMS1]	0.039	1.12	0.049218	-0.0396065	0.912838	0.00023	9.9	83302	Trifunctional enzyme subunit alpha; mitochondrial
119	ECHA_MOUSE	[Swiss-Prot:Q8BMS2]	0.014	1.29	0.11059	0.0217652	1.05139	0.0077	9.9	83302	Trifunctional enzyme subunit alpha; mitochondrial
423	ACADV_MOUSE	[Swiss-Prot:P50544 ]	0.0014	1.22	0.0863598	-0.00246467	0.994341	2.9e-05	9.6	71230	Very long-chain specific acyl-CoA dehydrogenase; mitochondrial
421	ACADV_MOUSE	[Swiss-Prot:P50544 ]	0.0021	1.26	0.100371	0.011546	1.02694	0.0035	9.6	71230	Very long-chain specific acyl-CoA dehydrogenase; mitochondrial
Matrix proteins in WT vs HTG HE comparison (µ = -0,276204 ; σ = 0,1255536)
46	ODO1_MOUSE	[Swiss-Prot:Q60597 ]	1.3e-05	0.208333	-0.681241	-0.405037	0.393516	8.8e-08	6.4	117572	2-oxoglutarate dehydrogenase E1 component; mitochondrial
50	ODO1_MOUSE	[Swiss-Prot:Q60597 ]	7.3e-06	0.277778	-0.556303	-0.280099	0.524688	5.7e-08	6.4	117572	2-oxoglutarate dehydrogenase E1 component; mitochondrial
54	ODO1_MOUSE	[Swiss-Prot:Q60597 ]	3.4e-07	0.314465	-0.502427	-0.226223	0.593987	1.5e-09	6.4	117572	2-oxoglutarate dehydrogenase E1 component; mitochondrial
53	ODO1_MOUSE	[Swiss-Prot:Q60597 ]	0.0016	0.337838	-0.471292	-0.195088	0.638135	0.00037	6.4	117572	2-oxoglutarate dehydrogenase E1 component; mitochondrial
78	ODO1_MOUSE	[Swiss-Prot:Q60597 ]	2e-06	0.338983	-0.469822	-0.193618	0.640298	7.3e-10	6.4	117572	2-oxoglutarate dehydrogenase E1 component; mitochondrial
62	ODO1_MOUSE	[Swiss-Prot:Q60597 ]	3.3e-09	0.363636	-0.439333	-0.163129	0.686865	3.6e-12	6.4	117572	2-oxoglutarate dehydrogenase E1 component; mitochondrial
67	ODO1_MOUSE	[Swiss-Prot:Q60597 ]	2.8e-08	0.367647	-0.434569	-0.158365	0.694441	7.2e-11	6.4	117572	2-oxoglutarate dehydrogenase E1 component; mitochondrial
71	ODO1_MOUSE	[Swiss-Prot:Q60597 ]	9.7e-06	0.404858	-0.392697	-0.116493	0.764728	5.8e-07	6.4	117572	2-oxoglutarate dehydrogenase E1 component; mitochondrial
76	ODO1_MOUSE	[Swiss-Prot:Q60597 ]	0.00051	0.502513	-0.298853	-0.0226491	0.949185	2.8e-06	6.4	117572	2-oxoglutarate dehydrogenase E1 component; mitochondrial
754	ODBA_MOUSE	[Swiss-Prot:P50136 ]	3.8e-07	0.411523	-0.385606	-0.109402	0.777316	1.1e-08	8.9	50624	2-oxoisovalerate dehydrogenase subunit alpha; mitochondrial
758	ODBA_MOUSE	[Swiss-Prot:P50136 ]	7.1e-08	0.469484	-0.32838	-0.0521756	0.886797	6.1e-10	8.9	50624	2-oxoisovalerate dehydrogenase subunit alpha; mitochondrial
970	ODBB_MOUSE	[Swiss-Prot:Q6P3A8]	3.5e-11	0.324675	-0.488551	-0.212347	0.613272	3.2e-15	6.3	43651	2-oxoisovalerate dehydrogenase subunit beta; mitochondrial
965	ODBB_MOUSE	[Swiss-Prot:Q6P3A9]	1.2e-07	0.42735	-0.369216	-0.0930119	0.807213	2.3e-08	6.3	43651	2-oxoisovalerate dehydrogenase subunit beta; mitochondrial
937	RM39_MOUSE	[Swiss-Prot:Q9JKF7 ]	0.0048	0.574713	-0.240549	0.0356548	1.08556	0.0052	9.1	38984	39S ribosomal protein L39; mitochondrial
966	HIBCH_MOUSE	[Swiss-Prot:Q8QZS1 ]	0.014	0.675676	-0.170262	0.105942	1.27627	0.017	9	43295	3-hydroxyisobutyryl-CoA hydrolase; mitochondrial
851	THIM_MOUSE	[Swiss-Prot:Q8BWT1 ]	2.1e-05	0.60241	-0.220108	0.0560959	1.13788	1.5e-06	9.3	42288	3-ketoacyl-CoA thiolase; mitochondrial
862	THIM_MOUSE	[Swiss-Prot:Q8BWT1 ]	0.00014	0.617284	-0.209515	0.066689	1.16597	9e-06	9.3	42288	3-ketoacyl-CoA thiolase; mitochondrial
858	THIM_MOUSE	[Swiss-Prot:Q8BWT1 ]	0.00037	0.628931	-0.201397	0.0748069	1.18797	0.00013	9.3	42288	3-ketoacyl-CoA thiolase; mitochondrial
839	THIM_MOUSE	[Swiss-Prot:Q8BWT1 ]	0.00027	0.666667	-0.176091	0.100113	1.25925	0.0032	9.3	42288	3-ketoacyl-CoA thiolase; mitochondrial
836	THIM_MOUSE	[Swiss-Prot:Q8BWT1 ]	5.4e-06	0.671141	-0.173186	0.103018	1.2677	1.3e-07	9.3	42288	3-ketoacyl-CoA thiolase; mitochondrial
852	THIM_MOUSE	[Swiss-Prot:Q8BWT1 ]	0.0097	0.680272	-0.167317	0.108887	1.28495	0.0076	9.3	42288	3-ketoacyl-CoA thiolase; mitochondrial
845	THIM_MOUSE	[Swiss-Prot:Q8BWT1 ]	0.0002	0.704225	-0.152288	0.123916	1.3302	3.2e-05	9.3	42288	3-ketoacyl-CoA thiolase; mitochondrial
843	THIM_MOUSE	[Swiss-Prot:Q8BWT1 ]	0.026	0.826446	-0.0827854	0.193419	1.56106	0.029	9.3	42288	3-ketoacyl-CoA thiolase; mitochondrial
1096	THTM_MOUSE	[Swiss-Prot:Q99J99 ]	0.001	0.763359	-0.117271	0.158933	1.44189	0.00085	6.1	33231	3-mercaptopyruvate sulfurtransferase
512	CH60_MOUSE	[Swiss-Prot:P63038 ]	1.4e-11	0.309598	-0.509203	-0.232999	0.584792	6.7e-16	5.8	61088	60 kDa heat shock protein; mitochondrial
508	CH60_MOUSE	[Swiss-Prot:P63038 ]	2.2e-10	0.343643	-0.463893	-0.187689	0.649099	1.4e-14	5.8	61088	60 kDa heat shock protein; mitochondrial
509	CH60_MOUSE	[Swiss-Prot:P63038 ]	3.5e-09	0.404858	-0.392697	-0.116493	0.764728	3.6e-12	5.8	61088	60 kDa heat shock protein; mitochondrial
504	CH60_MOUSE	[Swiss-Prot:P63038 ]	2.7e-05	0.446429	-0.350248	-0.074044	0.843249	1.1e-05	5.8	61088	60 kDa heat shock protein; mitochondrial
507	CH60_MOUSE	[Swiss-Prot:P63038 ]	3.2e-09	0.454545	-0.342423	-0.0662187	0.858581	3.6e-11	5.8	61088	60 kDa heat shock protein; mitochondrial
506	CH60_MOUSE	[Swiss-Prot:P63038 ]	5.8e-07	0.507614	-0.294466	-0.0182622	0.958822	9.9e-08	5.8	61088	60 kDa heat shock protein; mitochondrial
520	CH60_MOUSE	[Swiss-Prot:P63038 ]	0.0011	0.591716	-0.227887	0.0483173	1.11768	0.0011	5.8	61088	60 kDa heat shock protein; mitochondrial
172	ACON_MOUSE	[Swiss-Prot:Q99KI0 ]	1.6e-10	0.420168	-0.376577	-0.100373	0.793646	1.7e-13	8.9	86151	Aconitate hydratase; mitochondrial
184	ACON_MOUSE	[Swiss-Prot:Q99KI0 ]	6.2e-11	0.423729	-0.372912	-0.096708	0.800372	8.2e-15	8.9	86151	Aconitate hydratase; mitochondrial
173	ACON_MOUSE	[Swiss-Prot:Q99KI0 ]	4e-11	0.446429	-0.350248	-0.074044	0.843249	7.6e-11	8.9	86151	Aconitate hydratase; mitochondrial
182	ACON_MOUSE	[Swiss-Prot:Q99KI0 ]	5e-06	0.478469	-0.320146	-0.0439423	0.90377	4.9e-07	8.9	86151	Aconitate hydratase; mitochondrial
181	ACON_MOUSE	[Swiss-Prot:Q99KI0 ]	1.6e-05	0.480769	-0.318063	-0.0418593	0.908115	8.3e-07	8.9	86151	Aconitate hydratase; mitochondrial
179	ACON_MOUSE	[Swiss-Prot:Q99KI0 ]	0.0013	0.515464	-0.287802	-0.0115977	0.973649	0.00051	8.9	86151	Aconitate hydratase; mitochondrial
187	ACON_MOUSE	[Swiss-Prot:Q99KI0 ]	0.024	0.625	-0.20412	0.072084	1.18055	0.029	8.9	86151	Aconitate hydratase; mitochondrial
183	ACON_MOUSE	[Swiss-Prot:Q99KI0 ]	0.0059	0.775194	-0.11059	0.165614	1.46425	0.002	8.9	86151	Aconitate hydratase; mitochondrial
470	ACSF2_MOUSE	[Swiss-Prot:Q8VCW8]	1.5e-06	0.591716	-0.227887	0.0483173	1.11768	6.2e-06	9.3	68591	Acyl-CoA synthetase family member 2; mitochondrial
472	ACSF2_MOUSE	[Swiss-Prot:Q8VCW9]	8.1e-07	0.595238	-0.225309	0.0508947	1.12433	3.2e-07	9.3	68591	Acyl-CoA synthetase family member 2; mitochondrial
452	ACSF2_MOUSE	[Swiss-Prot:Q8VCW10]	0.00019	0.689655	-0.161368	0.114836	1.30267	0.00076	9.3	68591	Acyl-CoA synthetase family member 2; mitochondrial
443	ACSM1_MOUSE	[Swiss-Prot:Q91VA0 ]	7.9e-06	0.70922	-0.149219	0.126985	1.33963	1.9e-06	6.8	65517	Acyl-coenzyme A synthetase ACSM1; mitochondrial
431	ACSM1_MOUSE	[Swiss-Prot:Q91VA0 ]	0.0056	0.793651	-0.100371	0.175833	1.49911	0.0039	6.8	65517	Acyl-coenzyme A synthetase ACSM1; mitochondrial
720	AGT2_MOUSE	[Swiss-Prot:Q3UEG6 ]	4e-05	0.70922	-0.149219	0.126985	1.33963	2.7e-05	9.2	57876	Alanine--glyoxylate aminotransferase 2; mitochondrial
690	AGT2_MOUSE	[Swiss-Prot:Q3UEG6 ]	0.0029	0.719424	-0.143015	0.133189	1.35891	0.0027	9.2	57876	Alanine--glyoxylate aminotransferase 2; mitochondrial
610	AL1B1_MOUSE	[Swiss-Prot:Q9CZS1 ]	0.002	0.505051	-0.296665	-0.0204612	0.953979	0.0001	6.7	58087	Aldehyde dehydrogenase X; mitochondrial
1718	ALDH2_MOUSE	[Swiss-Prot:P47738 ]	1.7e-12	0.35461	-0.450249	-0.174045	0.669815	1.1e-16	8.6	57015	Aldehyde dehydrogenase; mitochondrial
644	ALDH2_MOUSE	[Swiss-Prot:P47738 ]	6.2e-10	0.378788	-0.421604	-0.1454	0.715484	7.6e-14	8.6	57015	Aldehyde dehydrogenase; mitochondrial
612	ALDH2_MOUSE	[Swiss-Prot:P47738 ]	1.9e-07	0.454545	-0.342423	-0.0662187	0.858581	9.4e-08	8.6	57015	Aldehyde dehydrogenase; mitochondrial
645	ALDH2_MOUSE	[Swiss-Prot:P47738 ]	1.5e-08	0.480769	-0.318063	-0.0418593	0.908115	1.1e-10	8.6	57015	Aldehyde dehydrogenase; mitochondrial
652	ALDH2_MOUSE	[Swiss-Prot:P47738 ]	2.2e-09	0.490196	-0.30963	-0.0334262	0.925921	2.7e-11	8.6	57015	Aldehyde dehydrogenase; mitochondrial
641	ALDH2_MOUSE	[Swiss-Prot:P47738 ]	1.4e-07	0.735294	-0.133539	0.142665	1.38888	0.00051	8.6	57015	Aldehyde dehydrogenase; mitochondrial
609	AL7A1_MOUSE	[Swiss-Prot:Q9DBF1 ]	1.3e-05	0.395257	-0.403121	-0.126917	0.746592	3.3e-07	6	56066	Alpha-aminoadipic semialdehyde dehydrogenase
871	AATM_MOUSE	[Swiss-Prot:P05202 ]	6.1e-05	0.699301	-0.155336	0.120868	1.32089	1.3e-05	9.8	47780	Aspartate aminotransferase; mitochondrial
914	AATM_MOUSE	[Swiss-Prot:P05202 ]	0.006	0.787402	-0.103804	0.1724	1.48731	0.0029	9.8	47780	Aspartate aminotransferase; mitochondrial
24	CPSM_MOUSE	[Swiss-Prot:Q8C196 ]	0.0019	0.230415	-0.63749	-0.361286	0.435225	8e-05	6.5	165711	Carbamoyl-phosphate synthase [ammonia]; mitochondrial
27	CPSM_MOUSE	[Swiss-Prot:Q8C196 ]	1.5e-05	0.27933	-0.553883	-0.277679	0.52762	8e-07	6.5	165711	Carbamoyl-phosphate synthase [ammonia]; mitochondrial
26	CPSM_MOUSE	[Swiss-Prot:Q8C196 ]	7.1e-05	0.3367	-0.472756	-0.196552	0.635986	5.5e-06	6.5	165711	Carbamoyl-phosphate synthase [ammonia]; mitochondrial
22	CPSM_MOUSE	[Swiss-Prot:Q8C196 ]	3e-06	0.34965	-0.456366	-0.180162	0.660447	6e-08	6.5	165711	Carbamoyl-phosphate synthase [ammonia]; mitochondrial
23	CPSM_MOUSE	[Swiss-Prot:Q8C196 ]	8.7e-07	0.367647	-0.434569	-0.158365	0.694441	2.9e-08	6.5	165711	Carbamoyl-phosphate synthase [ammonia]; mitochondrial
30	CPSM_MOUSE	[Swiss-Prot:Q8C196 ]	0.0061	0.383142	-0.416641	-0.140437	0.723708	0.0022	6.5	165711	Carbamoyl-phosphate synthase [ammonia]; mitochondrial
36	CPSM_MOUSE	[Swiss-Prot:Q8C196 ]	0.0029	0.403226	-0.394452	-0.118248	0.761645	0.00025	6.5	165711	Carbamoyl-phosphate synthase [ammonia]; mitochondrial
37	CPSM_MOUSE	[Swiss-Prot:Q8C196 ]	0.014	0.440529	-0.356026	-0.0798219	0.832105	0.0013	6.5	165711	Carbamoyl-phosphate synthase [ammonia]; mitochondrial
35	CPSM_MOUSE	[Swiss-Prot:Q8C196 ]	0.00058	0.469484	-0.32838	-0.0521756	0.886797	0.00014	6.5	165711	Carbamoyl-phosphate synthase [ammonia]; mitochondrial
79	CPSM_MOUSE	[Swiss-Prot:Q8C196 ]	0.0016	0.487805	-0.311754	-0.0355499	0.921404	0.00034	6.5	165711	Carbamoyl-phosphate synthase [ammonia]; mitochondrial
206	CPSM_MOUSE	[Swiss-Prot:Q8C196 ]	5.6e-08	0.52356	-0.281033	-0.00482937	0.988942	1.2e-10	6.5	165711	Carbamoyl-phosphate synthase [ammonia]; mitochondrial
145	CPSM_MOUSE	[Swiss-Prot:Q8C196 ]	0.0055	0.543478	-0.264818	0.0113862	1.02656	0.0055	6.5	165711	Carbamoyl-phosphate synthase [ammonia]; mitochondrial
805	NFS1_MOUSE	[Swiss-Prot:Q9Z1J3 ]	0.0055	0.558659	-0.252853	0.023351	1.05524	0.009	9.4	50369	Cysteine desulfurase; mitochondrial
410	AL4A1_MOUSE	[Swiss-Prot:Q8CHT0 ]	0.031	0.746269	-0.127105	0.149099	1.40961	0.031	9.3	62228	Delta-1-pyrroline-5-carboxylate dehydrogenase; mitochondrial
445	AL4A1_MOUSE	[Swiss-Prot:Q8CHT0 ]	2.4e-05	0.819672	-0.0863598	0.189844	1.54826	9.7e-06	9.3	62228	Delta-1-pyrroline-5-carboxylate dehydrogenase; mitochondrial
456	AL4A1_MOUSE	[Swiss-Prot:Q8CHT0 ]	0.0067	0.862069	-0.064458	0.211746	1.62834	0.0067	9.3	62228	Delta-1-pyrroline-5-carboxylate dehydrogenase; mitochondrial
356	AL4A1_MOUSE	[Swiss-Prot:Q8CHT0 ]	0.046	1.2	0.0791812	0.355385	2.26665	0.04	9.3	62228	Delta-1-pyrroline-5-carboxylate dehydrogenase; mitochondrial
553	DLDH_MOUSE	[Swiss-Prot:O08749 ]	7.2e-06	0.552486	-0.257679	0.0185254	1.04358	1.1e-07	9	54751	Dihydrolipoyl dehydrogenase; mitochondrial
368	ODP2_MOUSE	[Swiss-Prot:Q8BMF4 ]	1.3e-07	0.309598	-0.509203	-0.232999	0.584792	9.9e-11	9.6	68469	Dihydrolipoyllysine-residue acetyltransferase component of pyruvate dehydrogenase complex; mitochondrial
371	ODP2_MOUSE	[Swiss-Prot:Q8BMF4 ]	2.8e-11	0.343643	-0.463893	-0.187689	0.649099	3.2e-15	9.6	68469	Dihydrolipoyllysine-residue acetyltransferase component of pyruvate dehydrogenase complex; mitochondrial
638	ODO2_MOUSE	[Swiss-Prot:Q9D2G2 ]	5.2e-05	0.406504	-0.390935	-0.114731	0.767837	3.3e-06	9.9	49306	Dihydrolipoyllysine-residue succinyltransferase component of 2-oxoglutarate dehydrogenase complex; mitochondrial
631	ODO2_MOUSE	[Swiss-Prot:Q9D2G2 ]	4.5e-07	0.485437	-0.313867	-0.0376632	0.916931	2.8e-09	6.5	22216	Dihydrolipoyllysine-residue succinyltransferase component of 2-oxoglutarate dehydrogenase complex; mitochondrial
615	ODO2_MOUSE	[Swiss-Prot:Q9D2G2 ]	0.00047	0.675676	-0.170262	0.105942	1.27627	1.5e-05	9.9	49306	Dihydrolipoyllysine-residue succinyltransferase component of 2-oxoglutarate dehydrogenase complex; mitochondrial
148	M2GD_MOUSE	[Swiss-Prot:Q9DBT9 ]	4.4e-11	0.409836	-0.38739	-0.111186	0.77413	5.7e-15	8.3	97422	Dimethylglycine dehydrogenase; mitochondrial
146	M2GD_MOUSE	[Swiss-Prot:Q9DBT9 ]	1.5e-11	0.431034	-0.365488	-0.089284	0.814172	2.1e-15	8.3	97422	Dimethylglycine dehydrogenase; mitochondrial
132	M2GD_MOUSE	[Swiss-Prot:Q9DBT9 ]	1.5e-06	0.4329	-0.363612	-0.087408	0.817696	6e-09	8.3	97422	Dimethylglycine dehydrogenase; mitochondrial
151	M2GD_MOUSE	[Swiss-Prot:Q9DBT9 ]	8.2e-07	0.440529	-0.356026	-0.0798219	0.832105	1.2e-08	8.3	97422	Dimethylglycine dehydrogenase; mitochondrial
135	M2GD_MOUSE	[Swiss-Prot:Q9DBT9 ]	9.8e-08	0.469484	-0.32838	-0.0521756	0.886797	7.1e-10	8.3	97422	Dimethylglycine dehydrogenase; mitochondrial
136	M2GD_MOUSE	[Swiss-Prot:Q9DBT9 ]	1.7e-05	0.483092	-0.31597	-0.0397663	0.912502	2.1e-06	8.3	97422	Dimethylglycine dehydrogenase; mitochondrial
131	M2GD_MOUSE	[Swiss-Prot:Q9DBT9 ]	1.1e-05	0.487805	-0.311754	-0.0355499	0.921404	1.5e-07	8.3	97422	Dimethylglycine dehydrogenase; mitochondrial
147	M2GD_MOUSE	[Swiss-Prot:Q9DBT9 ]	6.4e-10	0.505051	-0.296665	-0.0204612	0.953979	1.6e-11	8.3	97422	Dimethylglycine dehydrogenase; mitochondrial
161	M2GD_MOUSE	[Swiss-Prot:Q9DBT9 ]	0.00013	0.584795	-0.232996	0.0432079	1.10461	1.1e-05	8.3	97422	Dimethylglycine dehydrogenase; mitochondrial
150	M2GD_MOUSE	[Swiss-Prot:Q9DBT9 ]	4.2e-05	0.653595	-0.184691	0.0915126	1.23456	5.2e-07	8.3	97422	Dimethylglycine dehydrogenase; mitochondrial
1106	ETFA_MOUSE	[Swiss-Prot:Q99LC5 ]	0.0027	0.694444	-0.158362	0.117842	1.31172	0.0031	9.5	35330	Electron transfer flavoprotein subunit alpha; mitochondrial
1253	ETFB_MOUSE	[Swiss-Prot:Q9DCW4 ]	5.2e-06	0.526316	-0.278754	-0.0025496	0.994147	4.5e-07	9.3	27834	Electron transfer flavoprotein subunit beta
1255	ETFB_MOUSE	[Swiss-Prot:Q9DCW4 ]	0.012	0.628931	-0.201397	0.0748069	1.18797	0.0092	9.3	27834	Electron transfer flavoprotein subunit beta
1232	ETFB_MOUSE	[Swiss-Prot:Q9DCW4 ]	0.004	0.662252	-0.178977	0.0972271	1.25091	0.00018	9.3	27834	Electron transfer flavoprotein subunit beta
1264	ETFB_MOUSE	[Swiss-Prot:Q9DCW4 ]	0.016	0.704225	-0.152288	0.123916	1.3302	0.049	9.3	27834	Electron transfer flavoprotein subunit beta
1252	ETFB_MOUSE	[Swiss-Prot:Q9DCW4 ]	0.00085	0.724638	-0.139879	0.136325	1.36875	0.00039	9.3	27834	Electron transfer flavoprotein subunit beta
1263	ETFB_MOUSE	[Swiss-Prot:Q9DCW4 ]	1.5e-06	0.740741	-0.130334	0.14587	1.39917	7.7e-06	9.3	27834	Electron transfer flavoprotein subunit beta
1238	ETFB_MOUSE	[Swiss-Prot:Q9DCW4 ]	0.00097	0.757576	-0.120574	0.15563	1.43097	0.026	9.3	27834	Electron transfer flavoprotein subunit beta
1240	ETFB_MOUSE	[Swiss-Prot:Q9DCW4 ]	0.029	0.8	-0.09691	0.179294	1.5111	0.03	9.3	27834	Electron transfer flavoprotein subunit beta
778	EFTU_MOUSE	[Swiss-Prot:Q8BFR5 ]	8.1e-07	0.456621	-0.340444	-0.0642401	0.862502	5.4e-09	7.9	49876	Elongation factor Tu; mitochondrial
779	EFTU_MOUSE	[Swiss-Prot:Q8BFR5 ]	2.5e-05	0.507614	-0.294466	-0.0182622	0.958822	7.4e-06	7.9	49876	Elongation factor Tu; mitochondrial
1206	ECHD2_MOUSE	[Swiss-Prot:Q3TLP5 ]	0.00024	0.636943	-0.1959	0.0803043	1.20311	0.00023	10.3	32174	Enoyl-CoA hydratase domain-containing protein 2; mitochondrial
1201	ECHD2_MOUSE	[Swiss-Prot:Q3TLP5 ]	0.013	0.704225	-0.152288	0.123916	1.3302	0.0037	10.3	32174	Enoyl-CoA hydratase domain-containing protein 2; mitochondrial
1212	ECHD3_MOUSE	[Swiss-Prot:Q9D7J9]	0.041	0.458716	-0.338456	-0.0622525	0.866458	0.039	9.6	32667	Enoyl-CoA hydratase domain-containing protein 3; mitochondrial
1224	ECHD3_MOUSE	[Swiss-Prot:Q9D7J10]	0.028	0.862069	-0.064458	0.211746	1.62834	0.017	9.6	32667	Enoyl-CoA hydratase domain-containing protein 3; mitochondrial
1261	ECHM_MOUSE	[Swiss-Prot:Q8BH95 ]	6.3e-08	0.574713	-0.240549	0.0356548	1.08556	2.1e-10	9.7	31853	Enoyl-CoA hydratase; mitochondrial
1242	ECHM_MOUSE	[Swiss-Prot:Q8BH95 ]	0.0045	0.675676	-0.170262	0.105942	1.27627	0.0045	9.7	31853	Enoyl-CoA hydratase; mitochondrial
747	FUMH_MOUSE	[Swiss-Prot:P97807 ]	0.00018	0.636943	-0.1959	0.0803043	1.20311	7.3e-06	9.7	54564	Fumarate hydratase
654	DHE3_MOUSE	[Swiss-Prot:P26443 ]	3.6e-05	0.689655	-0.161368	0.114836	1.30267	0.0038	8.6	54527	Glutamate dehydrogenase 1; mitochondrial
540	DHE3_MOUSE	[Swiss-Prot:P26443 ]	0.0014	0.729927	-0.136721	0.139483	1.37874	7e-05	8.8	61640	Glutamate dehydrogenase 1; mitochondrial
563	DHE3_MOUSE	[Swiss-Prot:P26443 ]	0.00099	0.735294	-0.133539	0.142665	1.38888	0.00013	8.8	61640	Glutamate dehydrogenase 1; mitochondrial
576	DHE3_MOUSE	[Swiss-Prot:P26443 ]	2e-08	0.746269	-0.127105	0.149099	1.40961	1.7e-10	8.6	54527	Glutamate dehydrogenase 1; mitochondrial
811	GCDH_MOUSE	[Swiss-Prot:Q60759 ]	8.3e-06	0.416667	-0.380211	-0.104007	0.787033	7.8e-06	9.6	49072	Glutaryl-CoA dehydrogenase; mitochondrial
799	GCDH_MOUSE	[Swiss-Prot:Q60759 ]	0.00067	0.507614	-0.294466	-0.0182622	0.958822	0.00022	9.6	49072	Glutaryl-CoA dehydrogenase; mitochondrial
795	GCDH_MOUSE	[Swiss-Prot:Q60759 ]	0.00016	0.512821	-0.290035	-0.0138306	0.968656	0.00019	8.8	49072	Glutaryl-CoA dehydrogenase; mitochondrial
810	GCDH_MOUSE	[Swiss-Prot:Q60759 ]	0.044	0.719424	-0.143015	0.133189	1.35891	0.025	9.6	49072	Glutaryl-CoA dehydrogenase; mitochondrial
759	GCDH_MOUSE	[Swiss-Prot:Q60759 ]	0.011	0.746269	-0.127105	0.149099	1.40961	0.024	9.6	49072	Glutaryl-CoA dehydrogenase; mitochondrial
58	GCSP_MOUSE	[Swiss-Prot:Q91W43 ]	0.00047	0.645161	-0.190332	0.0858723	1.21863	2.9e-05	8	114564	Glycine dehydrogenase [decarboxylating]; mitochondrial
289	TRAP1_MOUSE	[Swiss-Prot:Q9CQN1 ]	0.014	0.617284	-0.209515	0.066689	1.16597	0.0036	6.2	80501	Heat shock protein 75 kDa; mitochondrial
323	TRAP1_MOUSE	[Swiss-Prot:Q9CQN1 ]	0.0056	0.671141	-0.173186	0.103018	1.2677	0.0034	6.2	80501	Heat shock protein 75 kDa; mitochondrial
695	HMCS2_MOUSE	[Swiss-Prot:P54869 ]	1e-09	0.381679	-0.418301	-0.142097	0.720946	5.3e-13	9.3	57300	Hydroxymethylglutaryl-CoA synthase; mitochondrial
711	HMCS2_MOUSE	[Swiss-Prot:P54869 ]	4.7e-09	0.465116	-0.332438	-0.0562345	0.878548	4.9e-12	9.3	57300	Hydroxymethylglutaryl-CoA synthase; mitochondrial
715	HMCS2_MOUSE	[Swiss-Prot:P54869 ]	1.7e-08	0.473934	-0.324282	-0.0480785	0.895203	7.7e-11	9.3	57300	Hydroxymethylglutaryl-CoA synthase; mitochondrial
696	HMCS2_MOUSE	[Swiss-Prot:P54869 ]	2.1e-07	0.645161	-0.190332	0.0858723	1.21863	4.7e-09	9.3	57300	Hydroxymethylglutaryl-CoA synthase; mitochondrial
701	HMCS2_MOUSE	[Swiss-Prot:P54869 ]	0.0023	0.689655	-0.161368	0.114836	1.30267	0.0016	9.3	57300	Hydroxymethylglutaryl-CoA synthase; mitochondrial
716	HMCS2_MOUSE	[Swiss-Prot:P54869 ]	0.0034	0.719424	-0.143015	0.133189	1.35891	0.0026	9.3	57300	Hydroxymethylglutaryl-CoA synthase; mitochondrial
971	IDH3A_MOUSE	[Swiss-Prot:Q9D6R2 ]	4.7e-07	0.353357	-0.451786	-0.175582	0.667448	1.3e-08	6.3	40069	Isocitrate dehydrogenase [NAD] subunit alpha; mitochondrial
961	IDH3A_MOUSE	[Swiss-Prot:Q9D6R2 ]	5.1e-11	0.359712	-0.444045	-0.167841	0.679453	1.8e-13	6.3	40069	Isocitrate dehydrogenase [NAD] subunit alpha; mitochondrial
954	IDH3A_MOUSE	[Swiss-Prot:Q9D6R2 ]	2.3e-08	0.393701	-0.404834	-0.12863	0.743653	4.7e-10	6.3	40069	Isocitrate dehydrogenase [NAD] subunit alpha; mitochondrial
848	IVD_MOUSE	[Swiss-Prot:Q9JHI5 ]	2.6e-09	0.4	-0.39794	-0.121736	0.755551	2.1e-12	9.3	46695	Isovaleryl-CoA dehydrogenase; mitochondrial
831	IVD_MOUSE	[Swiss-Prot:Q9JHI5 ]	0.00028	0.5	-0.30103	-0.024826	0.944439	4.3e-07	9.3	46695	Isovaleryl-CoA dehydrogenase; mitochondrial
861	IVD_MOUSE	[Swiss-Prot:Q9JHI5 ]	1.2e-07	0.571429	-0.243038	0.033166	1.07936	3.5e-10	8.5	46695	Isovaleryl-CoA dehydrogenase; mitochondrial
819	IVD_MOUSE	[Swiss-Prot:Q9JHI5 ]	0.0012	0.729927	-0.136721	0.139483	1.37874	0.00041	9.3	46695	Isovaleryl-CoA dehydrogenase; mitochondrial
808	L2HDH_MOUSE	[Swiss-Prot:Q91YP0 ]	0.013	0.724638	-0.139879	0.136325	1.36875	0.022	9.4	51551	L-2-hydroxyglutarate dehydrogenase; mitochondrial
634	ODB2_MOUSE	[Swiss-Prot:P53395 ]	4.5e-05	0.442478	-0.354108	-0.0779044	0.835787	2e-06	9.5	53469	Lipoamide acyltransferase component of branched-chain alpha-keto acid dehydrogenase complex; mitochondrial
73	LONM_MOUSE	[Swiss-Prot:Q8CGK3 ]	1.8e-10	0.28169	-0.550228	-0.274024	0.532078	9.7e-13	6.1	106347	Lon protease homolog; mitochondrial
66	LONM_MOUSE	[Swiss-Prot:Q8CGK3 ]	7.5e-07	0.357143	-0.447158	-0.170954	0.674599	8.4e-09	6.1	106347	Lon protease homolog; mitochondrial
74	LONM_MOUSE	[Swiss-Prot:Q8CGK3 ]	3.7e-07	0.37037	-0.431364	-0.15516	0.699585	7e-09	6.1	106347	Lon protease homolog; mitochondrial
70	LONM_MOUSE	[Swiss-Prot:Q8CGK3 ]	1.1e-05	0.492611	-0.307496	-0.031292	0.930482	2.9e-07	6.1	106347	Lon protease homolog; mitochondrial
824	ACADL_MOUSE	[Swiss-Prot:P51174 ]	3.6e-10	0.431034	-0.365488	-0.089284	0.814172	5.1e-12	9.3	48277	Long-chain specific acyl-CoA dehydrogenase; mitochondrial
822	ACADL_MOUSE	[Swiss-Prot:P51174 ]	2e-08	0.469484	-0.32838	-0.0521756	0.886797	7.8e-11	9.3	48277	Long-chain specific acyl-CoA dehydrogenase; mitochondrial
863	ACADL_MOUSE	[Swiss-Prot:P51174 ]	5.3e-09	0.529101	-0.276462	-0.000257804	0.999407	8.5e-11	8.5	48277	Long-chain specific acyl-CoA dehydrogenase; mitochondrial
832	ACADL_MOUSE	[Swiss-Prot:P51174 ]	6.5e-06	0.617284	-0.209515	0.066689	1.16597	3.7e-07	9.3	48277	Long-chain specific acyl-CoA dehydrogenase; mitochondrial
815	ACADM_MOUSE	[Swiss-Prot:P45952 ]	0.0025	0.429185	-0.367356	-0.0911519	0.810677	0.001	9.4	46908	Medium-chain specific acyl-CoA dehydrogenase; mitochondrial
860	ACADM_MOUSE	[Swiss-Prot:P45952 ]	5.2e-05	0.564972	-0.247973	0.0282307	1.06716	3.5e-06	9.4	46908	Medium-chain specific acyl-CoA dehydrogenase; mitochondrial
859	ACADM_MOUSE	[Swiss-Prot:P45952 ]	6.5e-06	0.581395	-0.235528	0.0406756	1.09819	1.6e-07	9.4	46908	Medium-chain specific acyl-CoA dehydrogenase; mitochondrial
247	MCCA_MOUSE	[Swiss-Prot:Q99MR8 ]	0.0022	0.694444	-0.158362	0.117842	1.31172	0.00017	8.5	79693	Methylcrotonoyl-CoA carboxylase subunit alpha; mitochondrial
241	MCCA_MOUSE	[Swiss-Prot:Q99MR8 ]	0.0015	0.704225	-0.152288	0.123916	1.3302	0.00032	8.5	79693	Methylcrotonoyl-CoA carboxylase subunit alpha; mitochondrial
1204	AUHM_MOUSE	[Swiss-Prot:Q9JLZ3 ]	0.017	0.704225	-0.152288	0.123916	1.3302	0.0085	9.6	33659	Methylglutaconyl-CoA hydratase; mitochondrial
635	MMSA_MOUSE	[Swiss-Prot:Q9EQ20]	5.1e-06	0.534759	-0.271842	0.00436239	1.0101	1.2e-06	9.5	59369	Methylmalonate-semialdehyde dehydrogenase [acylating]; mitochondrial
255	MUTA_MOUSE	[Swiss-Prot:P16332 ]	3.7e-08	0.460829	-0.33646	-0.0602557	0.870451	5.7e-10	6.7	83369	Methylmalonyl-CoA mutase; mitochondrial
744	OAT_MOUSE	[Swiss-Prot:P29758 ]	1.4e-11	0.434783	-0.361728	-0.0855238	0.821251	3.3e-16	6.2	48723	Ornithine aminotransferase; mitochondrial
737	OAT_MOUSE	[Swiss-Prot:P29758 ]	9.4e-11	0.454545	-0.342423	-0.0662187	0.858581	5.1e-15	6.2	48723	Ornithine aminotransferase; mitochondrial
735	OAT_MOUSE	[Swiss-Prot:P29758 ]	1.3e-07	0.653595	-0.184691	0.0915126	1.23456	9.4e-11	6.2	48723	Ornithine aminotransferase; mitochondrial
798	OAT_MOUSE	[Swiss-Prot:P29758 ]	0.012	0.671141	-0.173186	0.103018	1.2677	0.016	6.2	48723	Ornithine aminotransferase; mitochondrial
745	OAT_MOUSE	[Swiss-Prot:P29758 ]	0.00049	0.854701	-0.0681859	0.208018	1.61443	2.5e-05	6.2	48723	Ornithine aminotransferase; mitochondrial
765	OAT_MOUSE	[Swiss-Prot:P29758 ]	0.016	0.862069	-0.064458	0.211746	1.62834	0.0026	6.2	48723	Ornithine aminotransferase; mitochondrial
763	OAT_MOUSE	[Swiss-Prot:P29758 ]	0.00018	0.877193	-0.0569049	0.219299	1.65691	4.2e-08	6.2	48723	Ornithine aminotransferase; mitochondrial
985	OTC_MOUSE	[Swiss-Prot:P11725 ]	3.9e-08	0.578035	-0.238046	0.0381579	1.09184	3.5e-10	9.4	39854	Ornithine carbamoyltransferase; mitochondrial
1012	OTC_MOUSE	[Swiss-Prot:P11725 ]	1.7e-06	0.578035	-0.238046	0.0381579	1.09184	5.6e-08	9.4	39854	Ornithine carbamoyltransferase; mitochondrial
1000	OTC_MOUSE	[Swiss-Prot:P11725 ]	7.7e-06	0.595238	-0.225309	0.0508947	1.12433	7.8e-07	9.4	39854	Ornithine carbamoyltransferase; mitochondrial
1020	OTC_MOUSE	[Swiss-Prot:P11725 ]	0.0094	0.595238	-0.225309	0.0508947	1.12433	0.0053	9.4	39854	Ornithine carbamoyltransferase; mitochondrial
988	OTC_MOUSE	[Swiss-Prot:P11725 ]	1.1e-05	0.625	-0.20412	0.072084	1.18055	2.2e-06	9.4	39854	Ornithine carbamoyltransferase; mitochondrial
994	OTC_MOUSE	[Swiss-Prot:P11725 ]	5.9e-05	0.641026	-0.193125	0.0830794	1.21082	2e-05	9.4	39854	Ornithine carbamoyltransferase; mitochondrial
1008	OTC_MOUSE	[Swiss-Prot:P11725 ]	0.00016	0.662252	-0.178977	0.0972271	1.25091	2.2e-05	9.4	39854	Ornithine carbamoyltransferase; mitochondrial
993	OTC_MOUSE	[Swiss-Prot:P11725 ]	0.00057	0.740741	-0.130334	0.14587	1.39917	0.00037	9.4	39854	Ornithine carbamoyltransferase; mitochondrial
997	OTC_MOUSE	[Swiss-Prot:P11725 ]	0.047	0.746269	-0.127105	0.149099	1.40961	0.032	9.4	39854	Ornithine carbamoyltransferase; mitochondrial
992	OTC_MOUSE	[Swiss-Prot:P11725 ]	0.00029	0.813008	-0.0899051	0.186299	1.53567	6.4e-05	9.4	39854	Ornithine carbamoyltransferase; mitochondrial
1026	OTC_MOUSE	[Swiss-Prot:P11725 ]	0.047	0.884956	-0.0530784	0.223126	1.67157	0.00045	9.4	39854	Ornithine carbamoyltransferase; mitochondrial
55	PREP_MOUSE	[Swiss-Prot:Q8K411 ]	2.1e-05	0.540541	-0.267172	0.00903227	1.02102	4.9e-07	6.8	118438	Presequence protease; mitochondrial
56	PREP_MOUSE	[Swiss-Prot:Q8K411 ]	3.1e-06	0.591716	-0.227887	0.0483173	1.11768	9e-09	6.8	118438	Presequence protease; mitochondrial
51	PREP_MOUSE	[Swiss-Prot:Q8K411 ]	0.0012	0.625	-0.20412	0.072084	1.18055	0.0001	6.8	118438	Presequence protease; mitochondrial
98	DHTK1_MOUSE	[Swiss-Prot:A2ATU0 ]	0.021	0.429185	-0.367356	-0.0911519	0.810677	0.0033	6.4	103470	Probable 2-oxoglutarate dehydrogenase E1 component DHKTD1; mitochondrial
288	PCCA_MOUSE	[Swiss-Prot:Q91ZA3 ]	1.5e-10	0.3367	-0.472756	-0.196552	0.635986	3.1e-14	6.9	80498	Propionyl-CoA carboxylase alpha chain; mitochondrial
290	PCCA_MOUSE	[Swiss-Prot:Q91ZA3 ]	1.8e-09	0.442478	-0.354108	-0.0779044	0.835787	1.6e-12	6.9	80498	Propionyl-CoA carboxylase alpha chain; mitochondrial
319	PCCA_MOUSE	[Swiss-Prot:Q91ZA3 ]	9.2e-06	0.483092	-0.31597	-0.0397663	0.912502	3.9e-08	6.8	80498	Propionyl-CoA carboxylase alpha chain; mitochondrial
287	PCCA_MOUSE	[Swiss-Prot:Q91ZA3 ]	0.00095	0.699301	-0.155336	0.120868	1.32089	7.7e-06	6.9	80498	Propionyl-CoA carboxylase alpha chain; mitochondrial
283	PCCA_MOUSE	[Swiss-Prot:Q91ZA3 ]	0.0011	0.729927	-0.136721	0.139483	1.37874	0.0014	6.9	80498	Propionyl-CoA carboxylase alpha chain; mitochondrial
9	PYC_MOUSE	[Swiss-Prot:Q05920 ]	7.9e-07	0.343643	-0.463893	-0.187689	0.649099	7.4e-09	6.3	130344	Pyruvate carboxylase; mitochondrial
4	PYC_MOUSE	[Swiss-Prot:Q05920 ]	0.0002	0.357143	-0.447158	-0.170954	0.674599	5e-05	6.3	130344	Pyruvate carboxylase; mitochondrial
8	PYC_MOUSE	[Swiss-Prot:Q05920 ]	7.4e-06	0.358423	-0.445604	-0.1694	0.677017	8.1e-07	6.3	130344	Pyruvate carboxylase; mitochondrial
10	PYC_MOUSE	[Swiss-Prot:Q05920 ]	2.2e-06	0.369004	-0.432969	-0.156765	0.697003	7.6e-07	6.3	130344	Pyruvate carboxylase; mitochondrial
7	PYC_MOUSE	[Swiss-Prot:Q05920 ]	0.00044	0.378788	-0.421604	-0.1454	0.715484	3e-05	6.3	130344	Pyruvate carboxylase; mitochondrial
15	PYC_MOUSE	[Swiss-Prot:Q05920 ]	6.1e-06	0.401606	-0.396199	-0.119995	0.758586	1.1e-06	6.3	130344	Pyruvate carboxylase; mitochondrial
14	PYC_MOUSE	[Swiss-Prot:Q05920 ]	5.2e-06	0.409836	-0.38739	-0.111186	0.77413	2.7e-06	6.3	130344	Pyruvate carboxylase; mitochondrial
16	PYC_MOUSE	[Swiss-Prot:Q05920 ]	4.4e-06	0.411523	-0.385606	-0.109402	0.777316	1.8e-06	6.3	130344	Pyruvate carboxylase; mitochondrial
709	ODPA_MOUSE	[Swiss-Prot:P35486 ]	7.5e-10	0.404858	-0.392697	-0.116493	0.764728	5.6e-12	9.4	43888	Pyruvate dehydrogenase E1 component subunit alpha; somatic form; mitochondrial
669	ODPA_MOUSE	[Swiss-Prot:P35486 ]	5.9e-05	0.452489	-0.344392	-0.0681883	0.854696	1.4e-06	9.4	43888	Pyruvate dehydrogenase E1 component subunit alpha; somatic form; mitochondrial
1024	ODPB_MOUSE	[Swiss-Prot:Q9D051 ]	2.8e-08	0.392157	-0.40654	-0.130336	0.740737	6e-10	6.5	39254	Pyruvate dehydrogenase E1 component subunit beta; mitochondrial
1033	ODPB_MOUSE	[Swiss-Prot:Q9D051 ]	1.7e-12	0.4	-0.39794	-0.121736	0.755551	0	6.5	39254	Pyruvate dehydrogenase E1 component subunit beta; mitochondrial
1034	ODPB_MOUSE	[Swiss-Prot:Q9D051 ]	7e-06	0.5	-0.30103	-0.024826	0.944439	1.6e-07	6.5	39254	Pyruvate dehydrogenase E1 component subunit beta; mitochondrial
607	ODPX_MOUSE	[Swiss-Prot:Q8BKZ9 ]	7.1e-09	0.416667	-0.380211	-0.104007	0.787033	1.9e-10	8.8	54250	Pyruvate dehydrogenase protein X component; mitochondrial
608	ODPX_MOUSE	[Swiss-Prot:Q8BKZ9 ]	5e-05	0.465116	-0.332438	-0.0562345	0.878548	6e-06	8.8	54250	Pyruvate dehydrogenase protein X component; mitochondrial
123	SARDH_MOUSE	[Swiss-Prot:Q99LB7 ]	2.7e-11	0.4329	-0.363612	-0.087408	0.817696	5.2e-14	6.3	102644	Sarcosine dehydrogenase; mitochondrial
130	SARDH_MOUSE	[Swiss-Prot:Q99LB7 ]	1.8e-10	0.434783	-0.361728	-0.0855238	0.821251	5.8e-14	6.3	102644	Sarcosine dehydrogenase; mitochondrial
94	SARDH_MOUSE	[Swiss-Prot:Q99LB7 ]	2.5e-06	0.45045	-0.346353	-0.070149	0.850846	2.7e-08	6.3	102644	Sarcosine dehydrogenase; mitochondrial
89	SARDH_MOUSE	[Swiss-Prot:Q99LB7 ]	2.9e-07	0.454545	-0.342423	-0.0662187	0.858581	2e-09	6.3	102644	Sarcosine dehydrogenase; mitochondrial
83	SARDH_MOUSE	[Swiss-Prot:Q99LB7 ]	0.00032	0.46729	-0.330414	-0.0542098	0.882653	5.2e-05	6.3	102644	Sarcosine dehydrogenase; mitochondrial
117	SARDH_MOUSE	[Swiss-Prot:Q99LB7 ]	9.9e-11	0.469484	-0.32838	-0.0521756	0.886797	4.2e-14	6.3	102644	Sarcosine dehydrogenase; mitochondrial
91	SARDH_MOUSE	[Swiss-Prot:Q99LB7 ]	5.7e-06	0.473934	-0.324282	-0.0480785	0.895203	4.4e-08	6.3	102644	Sarcosine dehydrogenase; mitochondrial
97	SARDH_MOUSE	[Swiss-Prot:Q99LB7 ]	0.00011	0.480769	-0.318063	-0.0418593	0.908115	1.6e-05	6.3	102644	Sarcosine dehydrogenase; mitochondrial
92	SARDH_MOUSE	[Swiss-Prot:Q99LB7 ]	8.9e-08	0.49505	-0.305351	-0.0291474	0.935088	2.8e-09	6.3	102644	Sarcosine dehydrogenase; mitochondrial
133	SARDH_MOUSE	[Swiss-Prot:Q99LB7 ]	2.1e-10	0.497512	-0.303196	-0.0269921	0.93974	5.8e-13	6.3	102644	Sarcosine dehydrogenase; mitochondrial
122	SARDH_MOUSE	[Swiss-Prot:Q99LB7 ]	6e-09	0.552486	-0.257679	0.0185254	1.04358	1.1e-10	6.3	102644	Sarcosine dehydrogenase; mitochondrial
134	SARDH_MOUSE	[Swiss-Prot:Q99LB7 ]	1.8e-05	0.558659	-0.252853	0.023351	1.05524	6.8e-07	6.3	75973	Sarcosine dehydrogenase; mitochondrial
137	SARDH_MOUSE	[Swiss-Prot:Q99LB7 ]	5.3e-09	0.621118	-0.206826	0.0693781	1.17322	7.4e-11	6.3	102644	Sarcosine dehydrogenase; mitochondrial
124	SARDH_MOUSE	[Swiss-Prot:Q99LB7 ]	0.0021	0.632911	-0.198657	0.0775469	1.19549	8.7e-05	6.3	102644	Sarcosine dehydrogenase; mitochondrial
121	SARDH_MOUSE	[Swiss-Prot:Q99LB7 ]	0.00025	0.714286	-0.146128	0.130076	1.3492	7.6e-06	6.3	102644	Sarcosine dehydrogenase; mitochondrial
905	ACDSB_MOUSE	[Swiss-Prot:Q9DBL1 ]	0.012	0.740741	-0.130334	0.14587	1.39917	0.025	8.9	48300	Short/branched chain specific acyl-CoA dehydrogenase; mitochondrial
919	ACADS_MOUSE	[Swiss-Prot:Q07417 ]	1.4e-11	0.396825	-0.401401	-0.125197	0.749555	1.1e-15	9.7	45203	Short-chain specific acyl-CoA dehydrogenase; mitochondrial
920	ACADS_MOUSE	[Swiss-Prot:Q07417 ]	3.8e-09	0.416667	-0.380211	-0.104007	0.787033	1.4e-11	9.7	45203	Short-chain specific acyl-CoA dehydrogenase; mitochondrial
913	ACADS_MOUSE	[Swiss-Prot:Q07417 ]	0.0027	0.531915	-0.274158	0.00204615	1.00472	0.00045	9.7	45203	Short-chain specific acyl-CoA dehydrogenase; mitochondrial
921	ACADS_MOUSE	[Swiss-Prot:Q07417 ]	5e-07	0.571429	-0.243038	0.033166	1.07936	1.2e-08	9.7	45203	Short-chain specific acyl-CoA dehydrogenase; mitochondrial
923	ACADS_MOUSE	[Swiss-Prot:Q07417 ]	5.4e-06	0.571429	-0.243038	0.033166	1.07936	1.6e-06	9.7	45203	Short-chain specific acyl-CoA dehydrogenase; mitochondrial
922	ACADS_MOUSE	[Swiss-Prot:Q07417 ]	0.048	0.763359	-0.117271	0.158933	1.44189	0.024	9.7	45203	Short-chain specific acyl-CoA dehydrogenase; mitochondrial
373	GRP75_MOUSE	[Swiss-Prot:P38647 ]	6.7e-08	0.42735	-0.369216	-0.0930119	0.807213	2e-10	5.8	73768	Stress-70 protein; mitochondrial
316	GRP75_MOUSE	[Swiss-Prot:P38647 ]	7.6e-10	0.452489	-0.344392	-0.0681883	0.854696	7.7e-13	5.8	73768	Stress-70 protein; mitochondrial
312	GRP75_MOUSE	[Swiss-Prot:P38647 ]	2.1e-08	0.469484	-0.32838	-0.0521756	0.886797	4.7e-11	5.8	73768	Stress-70 protein; mitochondrial
307	GRP75_MOUSE	[Swiss-Prot:P38647 ]	5.6e-08	0.483092	-0.31597	-0.0397663	0.912502	2e-10	5.8	73768	Stress-70 protein; mitochondrial
313	GRP75_MOUSE	[Swiss-Prot:P38647 ]	0.00015	0.52356	-0.281033	-0.00482937	0.988942	1.1e-05	5.8	73768	Stress-70 protein; mitochondrial
299	GRP75_MOUSE	[Swiss-Prot:P38647 ]	2.6e-06	0.564972	-0.247973	0.0282307	1.06716	2.9e-08	5.8	73768	Stress-70 protein; mitochondrial
335	GRP75_MOUSE	[Swiss-Prot:P38647 ]	0.00016	0.694444	-0.158362	0.117842	1.31172	0.00061	5.8	73768	Stress-70 protein; mitochondrial
251	GRP75_MOUSE	[Swiss-Prot:P38647 ]	0.00049	0.694444	-0.158362	0.117842	1.31172	0.00017	5.8	73768	Stress-70 protein; mitochondrial
244	GRP75_MOUSE	[Swiss-Prot:P38647 ]	0.05	0.877193	-0.0569049	0.219299	1.65691	0.0075	5.8	73768	Stress-70 protein; mitochondrial
853	SUCB1_MOUSE	[Swiss-Prot:Q9Z2I9 ]	0.035	0.847458	-0.071882	0.204322	1.60074	0.031	6.7	50424	Succinyl-CoA ligase [ADP-forming] subunit beta; mitochondrial
942	SUCA_MOUSE	[Swiss-Prot:Q9WUM5 ]	0.0003	0.49505	-0.305351	-0.0291474	0.935088	0.00012	10.2	36474	Succinyl-CoA ligase [GDP-forming] subunit alpha; mitochondrial
881	SUCB2_MOUSE	[Swiss-Prot:Q9Z2I8 ]	1.5e-12	0.49505	-0.305351	-0.0291474	0.935088	1.1e-16	6.7	47096	Succinyl-CoA ligase [GDP-forming] subunit beta; mitochondrial
904	SUCB2_MOUSE	[Swiss-Prot:Q9Z2I8 ]	0.0003	0.735294	-0.133539	0.142665	1.38888	0.00024	6.7	47096	Succinyl-CoA ligase [GDP-forming] subunit beta; mitochondrial
1455	SODM_MOUSE	[Swiss-Prot:P09671 ]	0.0085	0.680272	-0.167317	0.108887	1.28495	0.012	9.5	24816	Superoxide dismutase [Mn]; mitochondrial
1425	SODM_MOUSE	[Swiss-Prot:P09671 ]	0.018	0.75188	-0.123852	0.152352	1.42021	0.018	9.5	24816	Superoxide dismutase [Mn]; mitochondrial
1458	SODM_MOUSE	[Swiss-Prot:P09671 ]	0.0048	0.869565	-0.0606978	0.215506	1.6425	0.022	9.5	24816	Superoxide dismutase [Mn]; mitochondrial
1382	PRDX3_MOUSE	[Swiss-Prot:P20108 ]	5.2e-09	0.380228	-0.419956	-0.143752	0.718205	4.1e-12	8	28337	Thioredoxin-dependent peroxide reductase; mitochondrial
936	THTR_MOUSE	[Swiss-Prot:P52196 ]	0.011	0.546448	-0.262451	0.0137529	1.03217	0.0062	8.8	33673	Thiosulfate sulfurtransferase
911	THTR_MOUSE	[Swiss-Prot:P52196 ]	0.039	0.552486	-0.257679	0.0185254	1.04358	0.014	8.8	33673	Thiosulfate sulfurtransferase
916	THTR_MOUSE	[Swiss-Prot:P52196 ]	6e-05	0.574713	-0.240549	0.0356548	1.08556	5.5e-05	8.8	33673	Thiosulfate sulfurtransferase
934	THTR_MOUSE	[Swiss-Prot:P52196 ]	0.014	0.826446	-0.0827854	0.193419	1.56106	0.0088	8.8	33673	Thiosulfate sulfurtransferase
Inner membrane proteins in WT vs HTG HE comparison (µ = 0,1498068 ; σ = 0,0607443)
310	AIFM1_MOUSE	[Swiss-Prot:Q9Z0X1 ]	0.011	1.3	0.113943	-0.0358634	0.920739	0.0049	9.8	66952	Apoptosis-inducing factor 1; mitochondrial
362	AIFM1_MOUSE	[Swiss-Prot:Q9Z0X1 ]	0.00042	1.34	0.127105	-0.022702	0.949069	0.00041	9.8	66952	Apoptosis-inducing factor 1; mitochondrial
358	AIFM1_MOUSE	[Swiss-Prot:Q9Z0X1 ]	0.0055	1.36	0.133539	-0.0162679	0.963235	0.0021	9.8	66952	Apoptosis-inducing factor 1; mitochondrial
594	ATPA_MOUSE	[Swiss-Prot:Q03265 ]	0.0033	1.26	0.100371	-0.0494363	0.892409	0.00065	8.9	54675	ATP synthase subunit alpha; mitochondrial
566	ATPA_MOUSE	[Swiss-Prot:Q03265 ]	0.006	1.32	0.120574	-0.0292329	0.934904	0.021	9.7	59830	ATP synthase subunit alpha; mitochondrial
602	ATPA_MOUSE	[Swiss-Prot:Q03265 ]	1.5e-05	1.39	0.143015	-0.006792	0.984482	5.9e-07	9.7	59830	ATP synthase subunit alpha; mitochondrial
598	ATPA_MOUSE	[Swiss-Prot:Q03265 ]	2.4e-05	1.42	0.152288	0.00248154	1.00573	4.3e-06	8.9	54675	ATP synthase subunit alpha; mitochondrial
601	ATPA_MOUSE	[Swiss-Prot:Q03265 ]	2.2e-05	1.47	0.167317	0.0175105	1.04114	1.1e-05	8.9	54675	ATP synthase subunit alpha; mitochondrial
515	ATPA_MOUSE	[Swiss-Prot:Q03265 ]	7.7e-05	1.48	0.170262	0.0204549	1.04823	7.2e-05	9.7	59830	ATP synthase subunit alpha; mitochondrial
600	ATPA_MOUSE	[Swiss-Prot:Q03265 ]	4.1e-06	1.56	0.193125	0.0433178	1.10489	7e-07	8.9	54675	ATP synthase subunit alpha; mitochondrial
599	ATPA_MOUSE	[Swiss-Prot:Q03265 ]	4.3e-06	1.61	0.206826	0.0570191	1.1403	3.3e-06	8.9	54675	ATP synthase subunit alpha; mitochondrial
589	ATPA_MOUSE	[Swiss-Prot:Q03265 ]	9.7e-08	1.97	0.294466	0.144659	1.39527	6.3e-10	9.7	59830	ATP synthase subunit alpha; mitochondrial
1721	AT5F1_MOUSE	[Swiss-Prot:Q9CQQ7 ]	0.00026	1.25	0.09691	-0.0528968	0.885326	3.8e-05	9.6	29044	ATP synthase subunit b; mitochondrial
1381	AT5F1_MOUSE	[Swiss-Prot:Q9CQQ7 ]	0.0035	1.29	0.11059	-0.0392171	0.913656	0.0033	9.6	29044	ATP synthase subunit b; mitochondrial
1387	AT5F1_MOUSE	[Swiss-Prot:Q9CQQ7 ]	0.012	1.33	0.123852	-0.0259552	0.941987	0.01	9.6	29044	ATP synthase subunit b; mitochondrial
1311	AT5F1_MOUSE	[Swiss-Prot:Q9CQQ7 ]	0.0056	1.84	0.264818	0.115011	1.3032	0.0031	9.6	29044	ATP synthase subunit b; mitochondrial
713	ATPB_MOUSE	[Swiss-Prot:P56480 ]	0.0099	1.22	0.0863598	-0.063447	0.864078	0.0039	5.1	56265	ATP synthase subunit beta; mitochondrial
636	ATPB_MOUSE	[Swiss-Prot:P56480 ]	2.4e-05	1.26	0.100371	-0.0494363	0.892409	9.4e-07	5.1	56265	ATP synthase subunit beta; mitochondrial
621	ATPB_MOUSE	[Swiss-Prot:P56480 ]	0.044	1.27	0.103804	-0.0460031	0.899491	0.04	5.1	56265	ATP synthase subunit beta; mitochondrial
618	ATPB_MOUSE	[Swiss-Prot:P56480 ]	0.015	1.28	0.10721	-0.0425968	0.906574	0.012	5.1	56265	ATP synthase subunit beta; mitochondrial
616	ATPB_MOUSE	[Swiss-Prot:P56480 ]	3.4e-05	1.31	0.117271	-0.0325355	0.927822	2.7e-06	5.1	56265	ATP synthase subunit beta; mitochondrial
718	ATPB_MOUSE	[Swiss-Prot:P56480 ]	0.0031	1.31	0.117271	-0.0325355	0.927822	0.00075	5.1	56265	ATP synthase subunit beta; mitochondrial
622	ATPB_MOUSE	[Swiss-Prot:P56480 ]	1e-05	1.34	0.127105	-0.022702	0.949069	3.3e-07	5.1	56265	ATP synthase subunit beta; mitochondrial
614	ATPB_MOUSE	[Swiss-Prot:P56480 ]	5.8e-06	1.35	0.130334	-0.019473	0.956152	6.2e-06	5.1	56265	ATP synthase subunit beta; mitochondrial
629	ATPB_MOUSE	[Swiss-Prot:P56480 ]	0.00088	1.36	0.133539	-0.0162679	0.963235	0.003	5.1	56265	ATP synthase subunit beta; mitochondrial
619	ATPB_MOUSE	[Swiss-Prot:P56480 ]	3.5e-06	1.39	0.143015	-0.006792	0.984482	3.1e-07	5.1	56265	ATP synthase subunit beta; mitochondrial
625	ATPB_MOUSE	[Swiss-Prot:P56480 ]	0.0013	1.51	0.178977	0.0291701	1.06947	0.00079	5.1	56265	ATP synthase subunit beta; mitochondrial
624	ATPB_MOUSE	[Swiss-Prot:P56480 ]	1.3e-06	1.66	0.220108	0.0703013	1.17571	3.5e-08	5.1	56265	ATP synthase subunit beta; mitochondrial
623	ATPB_MOUSE	[Swiss-Prot:P56480 ]	1.1e-08	1.94	0.287802	0.137995	1.37403	1.2e-11	5.1	56265	ATP synthase subunit beta; mitochondrial
617	ATPB_MOUSE	[Swiss-Prot:P56480 ]	3.9e-08	2.16	0.334454	0.184647	1.52984	6.2e-11	5.1	56265	ATP synthase subunit beta; mitochondrial
1431	ATP5H_MOUSE	[Swiss-Prot:Q9DCX2 ]	2e-07	1.38	0.139879	-0.00992771	0.9774	6.1e-08	5.4	18795	ATP synthase subunit d; mitochondrial
1436	ATP5H_MOUSE	[Swiss-Prot:Q9DCX2 ]	3.1e-05	1.45	0.161368	0.0115612	1.02698	4.3e-06	5.4	18795	ATP synthase subunit d; mitochondrial
1445	ATP5H_MOUSE	[Swiss-Prot:Q9DCX2 ]	1.6e-07	1.47	0.167317	0.0175105	1.04114	8e-09	5.4	18795	ATP synthase subunit d; mitochondrial
1483	ATP5H_MOUSE	[Swiss-Prot:Q9DCX2 ]	7.3e-06	1.47	0.167317	0.0175105	1.04114	2.4e-06	5.4	18795	ATP synthase subunit d; mitochondrial
1457	ATP5H_MOUSE	[Swiss-Prot:Q9DCX2 ]	0.0025	1.62	0.209515	0.0597082	1.14738	0.0062	5.4	18795	ATP synthase subunit d; mitochondrial
1446	ATP5H_MOUSE	[Swiss-Prot:Q9DCX2 ]	0.00062	1.64	0.214844	0.065037	1.16155	0.00019	5.4	18795	ATP synthase subunit d; mitochondrial
1437	ATP5H_MOUSE	[Swiss-Prot:Q9DCX2 ]	1.3e-10	2.06	0.313867	0.16406	1.45902	1.5e-13	5.4	18795	ATP synthase subunit d; mitochondrial
1598	ATPD_MOUSE	[Swiss-Prot:Q9D3D9 ]	0.021	1.42	0.152288	0.00248154	1.00573	0.033	4.8	17589	ATP synthase subunit delta; mitochondrial
1128	ATPG_MOUSE	[Swiss-Prot:Q91VR2 ]	7.7e-05	1.22	0.0863598	-0.063447	0.864078	0.0086	9.6	32979	ATP synthase subunit gamma; mitochondrial
1379	ATPO_MOUSE	[Swiss-Prot:Q9DB20 ]	0.026	1.29	0.11059	-0.0392171	0.913656	0.05	10.5	23406	ATP synthase subunit O; mitochondrial
1396	ATPO_MOUSE	[Swiss-Prot:Q9DB20 ]	0.043	1.3	0.113943	-0.0358634	0.920739	0.041	10.5	23406	ATP synthase subunit O; mitochondrial
1404	ATPO_MOUSE	[Swiss-Prot:Q9DB20 ]	6.7e-05	1.4	0.146128	-0.00367876	0.991565	4.4e-05	10.5	23406	ATP synthase subunit O; mitochondrial
1357	ATPO_MOUSE	[Swiss-Prot:Q9DB20 ]	9.7e-05	1.44	0.158362	0.00855569	1.0199	0.00022	10.5	23406	ATP synthase subunit O; mitochondrial
1442	ATPO_MOUSE	[Swiss-Prot:Q9DB20 ]	0.00039	1.6	0.20412	0.0543132	1.13322	1.1e-05	10.5	23406	ATP synthase subunit O; mitochondrial
427	CMC2_MOUSE	[Swiss-Prot:Q9QXX4 ]	0.018	1.39	0.143015	-0.006792	0.984482	0.016	9.4	74819	Calcium-binding mitochondrial carrier protein Aralar2
415	CMC2_MOUSE	[Swiss-Prot:Q9QXX4 ]	0.014	1.42	0.152288	0.00248154	1.00573	0.045	9.4	74819	Calcium-binding mitochondrial carrier protein Aralar2
378	CMC2_MOUSE	[Swiss-Prot:Q9QXX4 ]	0.0073	1.44	0.158362	0.00855569	1.0199	0.0033	9.4	74819	Calcium-binding mitochondrial carrier protein Aralar2
422	CMC2_MOUSE	[Swiss-Prot:Q9QXX4 ]	8.3e-05	1.46	0.164353	0.0145461	1.03406	0.011	9.4	74819	Calcium-binding mitochondrial carrier protein Aralar2
366	CMC2_MOUSE	[Swiss-Prot:Q9QXX4 ]	0.02	1.47	0.167317	0.0175105	1.04114	0.019	9.4	74819	Calcium-binding mitochondrial carrier protein Aralar2
379	CMC2_MOUSE	[Swiss-Prot:Q9QXX4 ]	3.2e-05	1.51	0.178977	0.0291701	1.06947	1.8e-05	9.4	74819	Calcium-binding mitochondrial carrier protein Aralar2
369	CMC2_MOUSE	[Swiss-Prot:Q9QXX4 ]	0.0019	1.51	0.178977	0.0291701	1.06947	0.0013	9.4	74819	Calcium-binding mitochondrial carrier protein Aralar2
370	CMC2_MOUSE	[Swiss-Prot:Q9QXX4 ]	6.5e-05	1.55	0.190332	0.0405249	1.0978	0.00012	9.4	74819	Calcium-binding mitochondrial carrier protein Aralar2
360	CPT2_MOUSE	[Swiss-Prot:P52825 ]	0.002	1.35	0.130334	-0.019473	0.956152	0.0018	9.2	74508	Carnitine O-palmitoyltransferase 2; mitochondrial
425	CPT2_MOUSE	[Swiss-Prot:P52825 ]	0.00048	1.38	0.139879	-0.00992771	0.9774	0.001	9.2	74508	Carnitine O-palmitoyltransferase 2; mitochondrial
354	CPT2_MOUSE	[Swiss-Prot:P52825 ]	0.00014	1.43	0.155336	0.00552924	1.01281	0.00023	8.6	74504	Carnitine O-palmitoyltransferase 2; mitochondrial
424	CPT2_MOUSE	[Swiss-Prot:P52825 ]	2.9e-06	1.44	0.158362	0.00855569	1.0199	4.8e-07	8.6	74504	Carnitine O-palmitoyltransferase 2; mitochondrial
355	CPT2_MOUSE	[Swiss-Prot:P52825 ]	8.9e-05	1.44	0.158362	0.00855569	1.0199	8.2e-05	8.6	74504	Carnitine O-palmitoyltransferase 2; mitochondrial
411	CPT2_MOUSE	[Swiss-Prot:P52825 ]	4.5e-05	1.48	0.170262	0.0204549	1.04823	7.3e-05	9.2	74508	Carnitine O-palmitoyltransferase 2; mitochondrial
408	CPT2_MOUSE	[Swiss-Prot:P52825 ]	7.6e-07	1.49	0.173186	0.0233795	1.05531	3.1e-08	9.2	74508	Carnitine O-palmitoyltransferase 2; mitochondrial
417	CPT2_MOUSE	[Swiss-Prot:P52825 ]	0.0011	1.54	0.187521	0.0377139	1.09072	0.0013	8.6	74504	Carnitine O-palmitoyltransferase 2; mitochondrial
471	CHDH_MOUSE	[Swiss-Prot:Q8BJ64 ]	0.0059	1.19	0.075547	-0.0742598	0.84283	0.0075	9.6	67057	Choline dehydrogenase; mitochondrial
483	CHDH_MOUSE	[Swiss-Prot:Q8BJ64 ]	0.011	1.27	0.103804	-0.0460031	0.899491	0.0097	9.6	67057	Choline dehydrogenase; mitochondrial
484	CHDH_MOUSE	[Swiss-Prot:Q8BJ64 ]	0.028	1.3	0.113943	-0.0358634	0.920739	0.049	9.6	67057	Choline dehydrogenase; mitochondrial
486	CHDH_MOUSE	[Swiss-Prot:Q8BJ64 ]	0.0037	1.31	0.117271	-0.0325355	0.927822	0.0075	9.6	67057	Choline dehydrogenase; mitochondrial
661	QCR1_MOUSE	[Swiss-Prot:Q9CZ13 ]	9.3e-05	1.38	0.139879	-0.00992771	0.9774	3.6e-06	5.7	53420	Cytochrome b-c1 complex subunit 1; mitochondrial
768	QCR1_MOUSE	[Swiss-Prot:Q9CZ13 ]	3e-05	1.4	0.146128	-0.00367876	0.991565	2.9e-05	5.7	53420	Cytochrome b-c1 complex subunit 1; mitochondrial
772	QCR1_MOUSE	[Swiss-Prot:Q9CZ13 ]	1.9e-10	1.44	0.158362	0.00855569	1.0199	8.7e-12	5.7	53420	Cytochrome b-c1 complex subunit 1; mitochondrial
773	QCR1_MOUSE	[Swiss-Prot:Q9CZ13 ]	2e-08	1.49	0.173186	0.0233795	1.05531	1.8e-10	5.7	53420	Cytochrome b-c1 complex subunit 1; mitochondrial
764	QCR1_MOUSE	[Swiss-Prot:Q9CZ13 ]	1.3e-05	1.5	0.176091	0.0262845	1.06239	2.4e-06	5.7	53420	Cytochrome b-c1 complex subunit 1; mitochondrial
771	QCR1_MOUSE	[Swiss-Prot:Q9CZ13 ]	1e-10	1.54	0.187521	0.0377139	1.09072	1.9e-14	5.7	53420	Cytochrome b-c1 complex subunit 1; mitochondrial
769	QCR1_MOUSE	[Swiss-Prot:Q9CZ13 ]	1.3e-07	1.54	0.187521	0.0377139	1.09072	8.8e-10	5.7	53420	Cytochrome b-c1 complex subunit 1; mitochondrial
1314	UCRI_MOUSE	[Swiss-Prot:Q9CR68 ]	0.00068	1.31	0.117271	-0.0325355	0.927822	0.00017	9.7	29634	Cytochrome b-c1 complex subunit Rieske; mitochondrial
1285	UCRI_MOUSE	[Swiss-Prot:Q9CR68 ]	4.4e-06	1.33	0.123852	-0.0259552	0.941987	2.2e-07	9.7	29634	Cytochrome b-c1 complex subunit Rieske; mitochondrial
1625	COX41_MOUSE	[Swiss-Prot:P19783 ]	0.015	1.54	0.187521	0.0377139	1.09072	0.012	9.7	19575	Cytochrome c oxidase subunit 4 isoform 1; mitochondrial
1614	COX41_MOUSE	[Swiss-Prot:P19783 ]	0.0047	1.85	0.267172	0.117365	1.31028	0.018	9.7	19575	Cytochrome c oxidase subunit 4 isoform 1; mitochondrial
1652	COX41_MOUSE	[Swiss-Prot:P19783 ]	0.0054	1.88	0.274158	0.124351	1.33153	0.0018	9.7	19575	Cytochrome c oxidase subunit 4 isoform 1; mitochondrial
1122	CY1_MOUSE	[Swiss-Prot:Q9D0M3 ]	0.02	1.32	0.120574	-0.0292329	0.934904	0.036	9.8	35533	Cytochrome c1; heme protein; mitochondrial
1258	CY1_MOUSE	[Swiss-Prot:Q9D0M3 ]	0.00014	0.847458	-0.071882	-0.221689	0.600221	0.00021	9.8	35533	Cytochrome c1; heme protein; mitochondrial
437	ETFD_MOUSE	[Swiss-Prot:Q921G7 ]	9.1e-05	1.28	0.10721	-0.0425968	0.906574	4.1e-05	7.9	68903	Electron transfer flavoprotein-ubiquinone oxidoreductase; mitochondrial
436	ETFD_MOUSE	[Swiss-Prot:Q921G7 ]	5.6e-06	1.3	0.113943	-0.0358634	0.920739	1.9e-06	7.9	68903	Electron transfer flavoprotein-ubiquinone oxidoreductase; mitochondrial
444	ETFD_MOUSE	[Swiss-Prot:Q921G7 ]	0.0044	1.32	0.120574	-0.0292329	0.934904	0.0034	7.9	68903	Electron transfer flavoprotein-ubiquinone oxidoreductase; mitochondrial
1720	ETFD_MOUSE	[Swiss-Prot:Q921G7 ]	2.4e-07	1.39	0.143015	-0.006792	0.984482	4.8e-08	7.9	68903	Electron transfer flavoprotein-ubiquinone oxidoreductase; mitochondrial
160	LETM1_MOUSE	[Swiss-Prot:Q9Z2I0 ]	1.8e-05	1.43	0.155336	0.00552924	1.01281	1.5e-07	6.1	83621	LETM1 and EF-hand domain-containing protein 1; mitochondrial
156	LETM1_MOUSE	[Swiss-Prot:Q9Z2I0 ]	3.1e-06	1.54	0.187521	0.0377139	1.09072	1.5e-07	6.1	83621	LETM1 and EF-hand domain-containing protein 1; mitochondrial
1505	MTP18_MOUSE	[Swiss-Prot:Q9CRB8 ]	0.0021	1.36	0.133539	-0.0162679	0.963235	0.024	9.4	18360	Mitochondrial 18 kDa protein
166	IMMT_MOUSE	[Swiss-Prot:Q8CAQ8 ]	0.0027	1.12	0.049218	-0.100589	0.793252	5e-08	6.2	84247	Mitochondrial inner membrane protein
199	IMMT_MOUSE	[Swiss-Prot:Q8CAQ8 ]	0.021	1.12	0.049218	-0.100589	0.793252	1e-07	6.2	84247	Mitochondrial inner membrane protein
201	IMMT_MOUSE	[Swiss-Prot:Q8CAQ8 ]	0.0011	1.18	0.071882	-0.0779248	0.835748	5.3e-09	6.2	84247	Mitochondrial inner membrane protein
212	IMMT_MOUSE	[Swiss-Prot:Q8CAQ8 ]	0.0013	1.31	0.117271	-0.0325355	0.927822	3.4e-05	6.2	84247	Mitochondrial inner membrane protein
203	IMMT_MOUSE	[Swiss-Prot:Q8CAQ8 ]	7.1e-06	2.32	0.365488	0.215681	1.64317	1.8e-05	6.2	84247	Mitochondrial inner membrane protein
1603	NDUAC_MOUSE	[Swiss-Prot:Q7TMF3 ]	9.8e-05	1.81	0.257679	0.107872	1.28195	1.5e-05	9.4	17133	NADH dehydrogenase [ubiquinone] 1 alpha subcomplex subunit
888	NDUAA_MOUSE	[Swiss-Prot:Q99LC3 ]	3.5e-05	1.26	0.100371	-0.0494363	0.892409	4.9e-06	8.5	40863	NADH dehydrogenase [ubiquinone] 1 alpha subcomplex subunit 10; mitochondrial
885	NDUAA_MOUSE	[Swiss-Prot:Q99LC3 ]	0.00057	1.34	0.127105	-0.022702	0.949069	0.00018	8.5	40863	NADH dehydrogenase [ubiquinone] 1 alpha subcomplex subunit 10; mitochondrial
1583	NDUAC_MOUSE	[Swiss-Prot:Q7TMF3 ]	0.014	1.29	0.11059	-0.0392171	0.913656	0.0052	9.8	17133	NADH dehydrogenase [ubiquinone] 1 alpha subcomplex subunit 12
1527	NDUA8_MOUSE	[Swiss-Prot:Q9DCJ5 ]	0.0038	1.57	0.1959	0.0460929	1.11197	0.016	9.8	20435	NADH dehydrogenase [ubiquinone] 1 alpha subcomplex subunit 8
1005	NDUA9_MOUSE	[Swiss-Prot:Q9DC69 ]	0.044	1.59	0.201397	0.0515903	1.12613	0.027	10.2	42596	NADH dehydrogenase [ubiquinone] 1 alpha subcomplex subunit 9; mitochondrial
1335	NDUBA_MOUSE	[Swiss-Prot:Q9DCS9 ]	0.01	1.41	0.149219	-0.000587687	0.998648	0.006	9.1	21296	NADH dehydrogenase [ubiquinone] 1 beta subcomplex subunit 10
1613	NDUB5_MOUSE	[Swiss-Prot:Q9CQH3 ]	0.03	1.17	0.0681859	-0.0816209	0.828665	0.043	9.8	21753	NADH dehydrogenase [ubiquinone] 1 beta subcomplex subunit 5; mitochondrial
1581	NDUB5_MOUSE	[Swiss-Prot:Q9CQH3 ]	1.4e-05	1.73	0.238046	0.0882393	1.22529	9e-07	9.8	21753	NADH dehydrogenase [ubiquinone] 1 beta subcomplex subunit 5; mitochondrial
1612	NDUB5_MOUSE	[Swiss-Prot:Q9CQH3 ]	4.8e-07	1.9	0.278754	0.128947	1.3457	2.2e-08	9.8	21753	NADH dehydrogenase [ubiquinone] 1 beta subcomplex subunit 5; mitochondrial
677	NDUV1_MOUSE	[Swiss-Prot:Q91YT0 ]	0.00063	1.2	0.0791812	-0.0706256	0.849913	0.00022	9.5	51486	NADH dehydrogenase [ubiquinone] flavoprotein 1; mitochondrial
674	NDUV1_MOUSE	[Swiss-Prot:Q91YT0 ]	0.00014	1.33	0.123852	-0.0259552	0.941987	5.2e-05	9.5	51486	NADH dehydrogenase [ubiquinone] flavoprotein 1; mitochondrial
667	NDUV1_MOUSE	[Swiss-Prot:Q91YT0 ]	0.0071	1.46	0.164353	0.0145461	1.03406	0.024	9.5	51486	NADH dehydrogenase [ubiquinone] flavoprotein 1; mitochondrial
1389	NDUV2_MOUSE	[Swiss-Prot:Q9D6J6 ]	1.5e-07	1.34	0.127105	-0.022702	0.949069	5.6e-09	7.8	27610	NADH dehydrogenase [ubiquinone] flavoprotein 2; mitochondrial
1368	NDUV2_MOUSE	[Swiss-Prot:Q9D6J6 ]	3e-08	1.8	0.255273	0.105466	1.27487	7.8e-10	7.8	27610	NADH dehydrogenase [ubiquinone] flavoprotein 2; mitochondrial
1283	NDUS3_MOUSE	[Swiss-Prot:Q9DCT2 ]	1.5e-05	1.23	0.0899051	-0.0599017	0.871161	9.3e-06	6.8	30302	NADH dehydrogenase [ubiquinone] iron-sulfur protein 3; mitochondrial
1280	NDUS3_MOUSE	[Swiss-Prot:Q9DCT2 ]	1.1e-06	1.29	0.11059	-0.0392171	0.913656	3.8e-08	6.8	30302	NADH dehydrogenase [ubiquinone] iron-sulfur protein 3; mitochondrial
1306	NDUS3_MOUSE	[Swiss-Prot:Q9DCT2 ]	2.3e-06	1.51	0.178977	0.0291701	1.06947	3e-06	6.8	30302	NADH dehydrogenase [ubiquinone] iron-sulfur protein 3; mitochondrial
1271	NDUS3_MOUSE	[Swiss-Prot:Q9DCT2 ]	9e-07	1.68	0.225309	0.0755025	1.18988	1.5e-08	6.8	30302	NADH dehydrogenase [ubiquinone] iron-sulfur protein 3; mitochondrial
1542	NDUS4_MOUSE	[Swiss-Prot:Q9CXZ1 ]	0.021	1.64	0.214844	0.065037	1.16155	0.021	10.5	19829	NADH dehydrogenase [ubiquinone] iron-sulfur protein 4; mitochondrial
1366	NDUS8_MOUSE	[Swiss-Prot:Q8K3J1 ]	4.9e-07	1.42	0.152288	0.00248154	1.00573	2.1e-08	5.9	24479	NADH dehydrogenase [ubiquinone] iron-sulfur protein 8; mitochondrial
1373	NDUS8_MOUSE	[Swiss-Prot:Q8K3J1 ]	9.2e-06	1.43	0.155336	0.00552924	1.01281	6.2e-07	5.9	24479	NADH dehydrogenase [ubiquinone] iron-sulfur protein 8; mitochondrial
239	NDUS1_MOUSE	[Swiss-Prot:Q91VD9 ]	1.2e-06	1.4	0.146128	-0.00367876	0.991565	4.6e-08	5.4	80724	NADH-ubiquinone oxidoreductase 75 kDa subunit; mitochondrial
238	NDUS1_MOUSE	[Swiss-Prot:Q91VD9 ]	2e-10	1.6	0.20412	0.0543132	1.13322	9.2e-14	5.4	80724	NADH-ubiquinone oxidoreductase 75 kDa subunit; mitochondrial
226	NDUS1_MOUSE	[Swiss-Prot:Q91VD9 ]	9.5e-08	1.62	0.209515	0.0597082	1.14738	6.2e-09	5.4	80724	NADH-ubiquinone oxidoreductase 75 kDa subunit; mitochondrial
231	NDUS1_MOUSE	[Swiss-Prot:Q91VD9 ]	7.1e-09	1.64	0.214844	0.065037	1.16155	2.4e-11	5.4	80724	NADH-ubiquinone oxidoreductase 75 kDa subunit; mitochondrial
236	NDUS1_MOUSE	[Swiss-Prot:Q91VD9 ]	2e-10	1.72	0.235528	0.0857216	1.21821	3.2e-14	5.4	80724	NADH-ubiquinone oxidoreductase 75 kDa subunit; mitochondrial
463	NLTP_MOUSE	[Swiss-Prot:P32020 ]	0.022	1.2	0.0791812	-0.0706256	0.849913	0.0024	7.8	59715	Non-specific lipid-transfer protein
1153	PHB_MOUSE	[Swiss-Prot:P67778 ]	0.013	1.25	0.09691	-0.0528968	0.885326	0.017	5.5	29859	Prohibitin
1117	PHB_MOUSE	[Swiss-Prot:P67778 ]	0.0054	1.34	0.127105	-0.022702	0.949069	0.04	5.5	29859	Prohibitin
1160	PHB_MOUSE	[Swiss-Prot:P67778 ]	5.5e-06	1.47	0.167317	0.0175105	1.04114	1.7e-06	5.5	29859	Prohibitin
1165	PHB_MOUSE	[Swiss-Prot:P67778 ]	0.0011	1.58	0.198657	0.0488503	1.11905	0.0035	5.5	29859	Prohibitin
1162	PHB_MOUSE	[Swiss-Prot:P67778 ]	1.4e-06	1.73	0.238046	0.0882393	1.22529	9.3e-08	5.5	29859	Prohibitin
1093	PHB2_MOUSE	[Swiss-Prot:O35129 ]	0.02	1.25	0.09691	-0.0528968	0.885326	0.0074	10.2	33276	Prohibitin-2
1015	PHB2_MOUSE	[Swiss-Prot:O35129 ]	7.6e-06	1.32	0.120574	-0.0292329	0.934904	2.1e-05	10.2	33276	Prohibitin-2
1090	PHB2_MOUSE	[Swiss-Prot:O35129 ]	0.047	1.32	0.120574	-0.0292329	0.934904	0.04	10.2	33276	Prohibitin-2
972	SFXN1_MOUSE	[Swiss-Prot:Q99JR1 ]	0.0029	1.36	0.133539	-0.0162679	0.963235	0.0012	10.1	35911	Sideroflexin-1
673	CP27A_MOUSE	[Swiss-Prot:Q9DBG1 ]	0.026	1.25	0.09691	-0.0528968	0.885326	0.042	9.7	60910	Sterol 26-hydroxylase; mitochondrial
678	CP27A_MOUSE	[Swiss-Prot:Q9DBG1 ]	0.0029	1.29	0.11059	-0.0392171	0.913656	0.0053	9.7	60910	Sterol 26-hydroxylase; mitochondrial
649	CP27A_MOUSE	[Swiss-Prot:Q9DBG1 ]	0.025	1.29	0.11059	-0.0392171	0.913656	0.014	9.7	60910	Sterol 26-hydroxylase; mitochondrial
365	DHSA_MOUSE	[Swiss-Prot:Q8K2B3 ]	0.0034	1.17	0.0681859	-0.0816209	0.828665	0.013	7.3	73623	Succinate dehydrogenase [ubiquinone] flavoprotein subunit; mitochondrial
397	DHSA_MOUSE	[Swiss-Prot:Q8K2B3 ]	0.0066	1.2	0.0791812	-0.0706256	0.849913	0.0031	7.3	73623	Succinate dehydrogenase [ubiquinone] flavoprotein subunit; mitochondrial
403	DHSA_MOUSE	[Swiss-Prot:Q8K2B3 ]	0.0037	1.21	0.0827854	-0.0670214	0.856996	0.011	7.3	73623	Succinate dehydrogenase [ubiquinone] flavoprotein subunit; mitochondrial
399	DHSA_MOUSE	[Swiss-Prot:Q8K2B3 ]	1.4e-05	1.22	0.0863598	-0.063447	0.864078	0.0016	7.3	73623	Succinate dehydrogenase [ubiquinone] flavoprotein subunit; mitochondrial
376	DHSA_MOUSE	[Swiss-Prot:Q8K2B3 ]	6.7e-05	1.22	0.0863598	-0.063447	0.864078	1e-05	7.3	73623	Succinate dehydrogenase [ubiquinone] flavoprotein subunit; mitochondrial
384	DHSA_MOUSE	[Swiss-Prot:Q8K2B3 ]	0.00066	1.32	0.120574	-0.0292329	0.934904	0.00037	7.3	73623	Succinate dehydrogenase [ubiquinone] flavoprotein subunit; mitochondrial
388	DHSA_MOUSE	[Swiss-Prot:Q8K2B3 ]	9.5e-08	1.34	0.127105	-0.022702	0.949069	2.4e-09	7.3	73623	Succinate dehydrogenase [ubiquinone] flavoprotein subunit; mitochondrial
377	DHSA_MOUSE	[Swiss-Prot:Q8K2B3 ]	2e-06	1.35	0.130334	-0.019473	0.956152	1.7e-07	7.3	73623	Succinate dehydrogenase [ubiquinone] flavoprotein subunit; mitochondrial
333	DHSA_MOUSE	[Swiss-Prot:Q8K2B3 ]	0.00028	1.52	0.181844	0.0320368	1.07656	3.1e-05	7.3	73623	Succinate dehydrogenase [ubiquinone] flavoprotein subunit; mitochondrial
372	DHSA_MOUSE	[Swiss-Prot:Q8K2B3 ]	0.018	1.07	0.0293838	-0.120423	0.757839	0.0057	7.3	73623	Succinate dehydrogenase [ubiquinone] flavoprotein subunit; mitochondrial
225	ECHA_MOUSE	[Swiss-Prot:Q8BMS1]	0.0032	1.24	0.0934217	-0.0563851	0.878243	0.0013	9.9	83302	Trifunctional enzyme subunit alpha; mitochondrial
301	ECHA_MOUSE	[Swiss-Prot:Q8BMS2]	0.00025	1.31	0.117271	-0.0325355	0.927822	0.00023	9.9	83302	Trifunctional enzyme subunit alpha; mitochondrial
296	ECHA_MOUSE	[Swiss-Prot:Q8BMS3]	0.0043	1.31	0.117271	-0.0325355	0.927822	0.0072	9.9	83302	Trifunctional enzyme subunit alpha; mitochondrial
119	ECHA_MOUSE	[Swiss-Prot:Q8BMS4]	0.0041	1.33	0.123852	-0.0259552	0.941987	0.0077	9.9	83302	Trifunctional enzyme subunit alpha; mitochondrial
305	ECHA_MOUSE	[Swiss-Prot:Q8BMS5]	0.0044	1.42	0.152288	0.00248154	1.00573	0.028	9.9	83302	Trifunctional enzyme subunit alpha; mitochondrial
421	ACADV_MOUSE	[Swiss-Prot:P50544 ]	0.017	1.18	0.071882	-0.0779248	0.835748	0.0035	9.6	71230	Very long-chain specific acyl-CoA dehydrogenase; mitochondrial
423	ACADV_MOUSE	[Swiss-Prot:P50544 ]	3.7e-05	1.48	0.170262	0.0204549	1.04823	2.9e-05	9.6	71230	Very long-chain specific acyl-CoA dehydrogenase; mitochondrial
