# Supplementary material for: Liver proteomic response to hypertriglyceridemia in human-apolipoprotein C-III transgenic mice at cellular and mitochondrial compartment levels
Source: Lipids Health Dis. 2014 Jul 21;13:116. doi: 10.1186/1476-511X-13-116 (PMC4112841; doi:10.1186/1476-511X-13-116)
Supplement: Additional file 6 — Mass spectrometry identification and expression variation of PSOI from mitochondrial matrix proteome comparison. Protein spots of which the expression level significantly varies in 2D-DIGE comparison of experimentally isolated matrix proteome from HTG HE mice vs control mice (p ≤ 0.01, ± 1.2), classified according to their general function. Master Number, position of the protein spot in the master gel; Ratio, ratio between the normalized volume of the protein spot in control and HTG HE conditions; pI, Isoelectric point; Mw, Molecular Weight. [file 1476-511X-13-116-S6.xlsx]

## Sheet: Matrix DIGE
Additional file 6: Protein spots of which the expression level significantly varies in 2D-DIGE comparison of experimentally isolated matrix proteome from HTG HE mice vs control mice (p ≤ 0.01, ± 1.2), classified according to their general function. Master Number, position of the protein spot in the master gel ; Ratio, ratio between the normalized volume of the protein spot in control and HTG HE c…
Master number	Accession name	Accession number	T-test HE	Ratio	pI	Mw	Name
Pyruvate dehydrogenase
138	DLDH_MOUSE	[Swiss-Prot:O08749 ]	0.0013	1.28	9	54751	Dihydrolipoyl dehydrogenase; mitochondrial
130	DLDH_MOUSE	[Swiss-Prot:O08749 ]	7.1e-05	1.42	9	54751	Dihydrolipoyl dehydrogenase; mitochondrial
113	ODP2_MOUSE	[Swiss-Prot:Q8BMF4 ]	2.7e-11	5.26	9.6	68469	Dihydrolipoyllysine-residue acetyltransferase component of pyruvate dehydrogenase complex; mitochondrial
182	ODPA_MOUSE	[Swiss-Prot:P35486 ]	6e-08	2.53	9.4	43888	Pyruvate dehydrogenase E1 component subunit alpha; somatic form; mitochondrial
Krebs cycle
84	ACON_MOUSE	[Swiss-Prot:Q99KI0 ]	1.7e-05	0.763359	8.9	86151	Aconitate hydratase; mitochondrial
82	ACON_MOUSE	[Swiss-Prot:Q99KI0 ]	9.7e-09	0.775194	8.9	86151	Aconitate hydratase; mitochondrial
81	ACON_MOUSE	[Swiss-Prot:Q99KI0 ]	1e-05	0.787402	8.9	86151	Aconitate hydratase; mitochondrial
79	ACON_MOUSE	[Swiss-Prot:Q99KI0 ]	6.2e-07	0.793651	8.9	86151	Aconitate hydratase; mitochondrial
274	IDH3A_MOUSE	[Swiss-Prot:Q9D6R2 ]	0.00033	0.694444	6.3	40069	Isocitrate dehydrogenase [NAD] subunit alpha; mitochondrial
277	IDH3A_MOUSE	[Swiss-Prot:Q9D6R2 ]	4.6e-05	0.769231	6.3	40069	Isocitrate dehydrogenase [NAD] subunit alpha; mitochondrial
210	IDHP_MOUSE	[Swiss-Prot:P54071 ]	5.4e-05	1.36	9.6	51330	Isocitrate dehydrogenase [NADP]; mitochondrial
221	IDHP_MOUSE	[Swiss-Prot:P54071 ]	1.7e-08	1.49	9.6	51330	Isocitrate dehydrogenase [NADP]; mitochondrial
26	ODO1_MOUSE	[Swiss-Prot:Q60597 ]	8.1e-05	0.704225	6.4	117572	2-oxoglutarate dehydrogenase; mitochondrial
23	ODO1_MOUSE	[Swiss-Prot:Q60597 ]	0.00052	0.793651	6.4	117572	2-oxoglutarate dehydrogenase; mitochondrial
27	ODO1_MOUSE	[Swiss-Prot:Q60597 ]	0.0015	0.8	6.4	117572	2-oxoglutarate dehydrogenase; mitochondrial
155	ODO2_MOUSE	[Swiss-Prot:Q9D2G2 ]	8.3e-07	0.70922	9.9	49306	Dihydrolipoyllysine-residue succinyltransferase component of 2-oxoglutarate dehydrogenase complex; mitochondrial
156	ODO2_MOUSE	[Swiss-Prot:Q9D2G2 ]	1e-05	0.746269	9.9	49306	Dihydrolipoyllysine-residue succinyltransferase component of 2-oxoglutarate dehydrogenase complex; mitochondrial
229	SUCB1_MOUSE	[Swiss-Prot:Q9Z2I9 ]	2.6e-08	0.757576	6.7	50424	Succinyl-CoA ligase [ADP-forming] subunit beta; mitochondrial
257	SUCB1_MOUSE	[Swiss-Prot:Q9Z2I9 ]	0.00018	1.24	6.7	50424	Succinyl-CoA ligase [ADP-forming] subunit beta; mitochondrial
232	SUCB1_MOUSE	[Swiss-Prot:Q9Z2I9 ]	7.6e-07	1.4	6.6	50424	Succinyl-CoA ligase [ADP-forming] subunit beta; mitochondrial
227	SUCB2_MOUSE	[Swiss-Prot:Q9Z2I8 ]	3.2e-06	0.769231	6.7	47096	Succinyl-CoA ligase [GDP-forming] subunit beta; mitochondrial
220	FUMH_MOUSE	[Swiss-Prot:P97807 ]	0.00039	1.32	9.7	54564	Fumarate hydratase; mitochondrial
205	FUMH_MOUSE	[Swiss-Prot:P97807 ]	4.9e-06	1.36	9.7	54564	Fumarate hydratase; mitochondrial
204	FUMH_MOUSE	[Swiss-Prot:P97807 ]	5.6e-05	0.833333	9.7	54564	Fumarate hydratase
299	MDHM_MOUSE	[Swiss-Prot:P08249 ]	4.9e-05	1.47	9.8	36045	Malate dehydrogenase; mitochondrial
305	MDHM_MOUSE	[Swiss-Prot:P08249 ]	6.5e-10	2.41	9.8	36045	Malate dehydrogenase; mitochondrial
Gluconeogenesis
6	PYC_MOUSE	[Swiss-Prot:Q05920 ]	7.9e-09	0.641026	6.3	130344	Pyruvate carboxylase; mitochondrial
9	PYC_MOUSE	[Swiss-Prot:Q05920 ]	1.3e-11	0.641026	6.3	130344	Pyruvate carboxylase; mitochondrial
11	PYC_MOUSE	[Swiss-Prot:Q05920 ]	3.9e-07	0.714286	6.3	130344	Pyruvate carboxylase; mitochondrial
4	PYC_MOUSE	[Swiss-Prot:Q05920 ]	0.00031	0.724638	6.3	130344	Pyruvate carboxylase; mitochondrial
5	PYC_MOUSE	[Swiss-Prot:Q05920 ]	0.0076	0.819672	6.3	130344	Pyruvate carboxylase; mitochondrial
Fatty acid oxidation
127	ACSF2_MOUSE	[Swiss-Prot:Q8VCW8]	4.8e-09	0.704225	9.3	68591	Acyl-CoA synthetase family member 2; mitochondrial
120	ACSM1_MOUSE	[Swiss-Prot:Q91VA0 ]	1e-05	0.813008	6.8	65517	Acyl-coenzyme A synthetase ACSM1; mitochondrial
117	ACSM1_MOUSE	[Swiss-Prot:Q91VA0 ]	5.9e-06	1.26	6.8	65517	Acyl-coenzyme A synthetase ACSM1; mitochondrial
116	ACSM5_MOUSE	[Swiss-Prot:Q8BGA8 ]	2.4e-05	1.25	9	65143	Acyl-coenzyme A synthetase ACSM5; mitochondrial
240	ACADL_MOUSE	[Swiss-Prot:P51174 ]	2.6e-05	0.813008	9.3	48277	Long-chain specific acyl-CoA dehydrogenase; mitochondrial
260	ACADL_MOUSE	[Swiss-Prot:P51174 ]	1.6e-07	2.52	9.3	48277	Long-chain specific acyl-CoA dehydrogenase; mitochondrial
272	ACADS_MOUSE	[Swiss-Prot:Q07417 ]	8.2e-07	0.806452	9.7	45203	Short-chain specific acyl-CoA dehydrogenase; mitochondrial
218	ACD10_MOUSE	[Swiss-Prot:Q8K370 ]	1.5e-09	2.81	9.3	119816	Acyl-CoA dehydrogenase family member 10
349	ECHD2_MOUSE	[Swiss-Prot:Q3TLP5 ]	0.0099	1.22	10.3	32174	Enoyl-CoA hydratase domain-containing protein 2; mitochondrial
344	ECHD2_MOUSE	[Swiss-Prot:Q3TLP5 ]	0.0022	1.25	10.3	32174	Enoyl-CoA hydratase domain-containing protein 2; mitochondrial
350	ECHD3_MOUSE	[Swiss-Prot:Q9D7J9]	3e-10	2.05	9.6	32667	Enoyl-CoA hydratase domain-containing protein 3; mitochondrial
358	ECHM_MOUSE	[Swiss-Prot:Q8BH95 ]	2.8e-07	1.22	9.7	31853	Enoyl-CoA hydratase; mitochondrial
361	ECHM_MOUSE	[Swiss-Prot:Q8BH95 ]	3.6e-05	1.98	9.7	31853	Enoyl-CoA hydratase; mitochondrial
247	THIM_MOUSE	[Swiss-Prot:Q8BWT1 ]	2.9e-05	1.3	9.3	42288	3-ketoacyl-CoA thiolase; mitochondrial
259	THIM_MOUSE	[Swiss-Prot:Q8BWT1 ]	0.00016	1.32	9.3	42288	3-ketoacyl-CoA thiolase; mitochondrial
256	THIM_MOUSE	[Swiss-Prot:Q8BWT1 ]	0.00021	1.34	9.3	42288	3-ketoacyl-CoA thiolase; mitochondrial
243	THIM_MOUSE	[Swiss-Prot:Q8BWT1 ]	9.8e-07	1.37	9.3	42288	3-ketoacyl-CoA thiolase; mitochondrial
255	THIM_MOUSE	[Swiss-Prot:Q8BWT1 ]	1.3e-09	1.49	9.3	42288	3-ketoacyl-CoA thiolase; mitochondrial
98	PCCA_MOUSE	[Swiss-Prot:Q91ZA3 ]	0.004	0.609756	6.9	80498	Propionyl-CoA carboxylase alpha chain; mitochondrial
104	PCCA_MOUSE	[Swiss-Prot:Q91ZA3 ]	5.3e-08	0.684932	6.9	80498	Propionyl-CoA carboxylase alpha chain; mitochondrial
103	PCCA_MOUSE	[Swiss-Prot:Q91ZA3 ]	0.00029	0.729927	6.9	80498	Propionyl-CoA carboxylase alpha chain; mitochondrial
89	MUTA_MOUSE	[Swiss-Prot:P16332 ]	1.2e-05	0.826446	6.7	83369	Methylmalonyl-CoA mutase; mitochondrial
90	MUTA_MOUSE	[Swiss-Prot:P16332 ]	9.5e-06	0.826446	6.7	83369	Methylmalonyl-CoA mutase; mitochondrial
331	DECR_MOUSE	[Swiss-Prot:Q9CQ62 ]	2.1e-09	2.66	9.8	36476	2; 4-dienoyl-CoA reductase; mitochondrial
333	ECH1_MOUSE	[Swiss-Prot:O35459 ]	2e-05	1.53	8.8	36437	Delta(3; 5)-Delta(2; 4)-dienoyl-CoA isomerase; mitochondrial
Fatty acid biosynthesis
185	OXSM_MOUSE	[Swiss-Prot:Q9D404 ]	0.00056	0.60241	6.7	49224	3-oxoacyl-[acyl-carrier-protein] synthase; mitochondrial
Ketone bodies metabolism
188	HMCS2_MOUSE	[Swiss-Prot:P54869 ]	1.7e-07	0.458716	9.3	57300	Hydroxymethylglutaryl-CoA synthase; mitochondrial
194	HMCS2_MOUSE	[Swiss-Prot:P54869 ]	6.4e-11	0.46729	9.3	57300	Hydroxymethylglutaryl-CoA synthase; mitochondrial
183	HMCS2_MOUSE	[Swiss-Prot:P54869 ]	2.3e-07	0.641026	9.3	57300	Hydroxymethylglutaryl-CoA synthase; mitochondrial
195	HMCS2_MOUSE	[Swiss-Prot:P54869 ]	0.00039	0.694444	9.3	57300	Hydroxymethylglutaryl-CoA synthase; mitochondrial
192	HMCS2_MOUSE	[Swiss-Prot:P54869 ]	5.5e-05	0.719424	9.3	57300	Hydroxymethylglutaryl-CoA synthase; mitochondrial
186	HMCS2_MOUSE	[Swiss-Prot:P54869 ]	1.2e-05	0.729927	9.3	57300	Hydroxymethylglutaryl-CoA synthase; mitochondrial
181	HMCS2_MOUSE	[Swiss-Prot:P54869 ]	0.00075	1.27	9.3	57300	Hydroxymethylglutaryl-CoA synthase; mitochondrial
390	HMCS2_MOUSE	[Swiss-Prot:P54869 ]	2.2e-05	2.66	9.3	57300	Hydroxymethylglutaryl-CoA synthase; mitochondrial
315	HMGCL_MOUSE	[Swiss-Prot:P38060 ]	0.00057	0.775194	9.5	34595	Hydroxymethylglutaryl-CoA lyase; mitochondrial
Amino acid catabolism
Glutamate dehydrogenase
157	DHE3_MOUSE	[Swiss-Prot:P26443 ]	3.9e-08	2.52	8.8	61640	Glutamate dehydrogenase 1; mitochondrial
147	DHE3_MOUSE	[Swiss-Prot:P26443 ]	7.4e-10	3.11	8.8	61640	Glutamate dehydrogenase 1; mitochondrial
153	DHE3_MOUSE	[Swiss-Prot:P26443 ]	1e-11	3.12	8.8	61640	Glutamate dehydrogenase 1; mitochondrial
Glutamate-forming pathways
124	AL4A1_MOUSE	[Swiss-Prot:Q8CHT0 ]	3.8e-08	0.740741	9.3	62228	Delta-1-pyrroline-5-carboxylate dehydrogenase; mitochondrial [Pro]
126	AL4A1_MOUSE	[Swiss-Prot:Q8CHT0 ]	4.8e-06	1.21	9.3	62228	Delta-1-pyrroline-5-carboxylate dehydrogenase; mitochondrial [Pro]
122	AL4A1_MOUSE	[Swiss-Prot:Q8CHT0 ]	4.8e-08	1.39	9.3	62228	Delta-1-pyrroline-5-carboxylate dehydrogenase; mitochondrial [Pro]
128	AL4A1_MOUSE	[Swiss-Prot:Q8CHT0 ]	4.6e-10	3.34	9.3	62228	Delta-1-pyrroline-5-carboxylate dehydrogenase; mitochondrial [Pro]
115	AL4A1_MOUSE	[Swiss-Prot:Q8CHT0 ]	9.1e-10	3.57	9.3	62228	Delta-1-pyrroline-5-carboxylate dehydrogenase; mitochondrial [Pro]
198	OAT_MOUSE	[Swiss-Prot:P29758 ]	4.7e-05	1.27	6.2	48723	Ornithine aminotransferase; mitochondrial [Arg]
199	OAT_MOUSE	[Swiss-Prot:P29758 ]	0.0028	1.31	6.2	48723	Ornithine aminotransferase; mitochondrial [Arg]
212	OAT_MOUSE	[Swiss-Prot:P29758 ]	1.2e-08	1.54	6.2	48723	Ornithine aminotransferase; mitochondrial [Arg]
197	OAT_MOUSE	[Swiss-Prot:P29758 ]	1.2e-08	2.08	6.2	48723	Ornithine aminotransferase; mitochondrial [Arg]
215	OAT_MOUSE	[Swiss-Prot:P29758 ]	1.3e-11	2.08	6.2	48723	Ornithine aminotransferase; mitochondrial [Arg]
Pyruvate-forming pathways
41	GCSP_MOUSE	[Swiss-Prot:Q91W43 ]	0.00047	1.25	8	114564	Glycine dehydrogenase [decarboxylating]; mitochondrial [Ala]
38	GCSP_MOUSE	[Swiss-Prot:Q91W43 ]	0.00025	1.47	8	114564	Glycine dehydrogenase [decarboxylating]; mitochondrial [Ala]
267	THTR_MOUSE	[Swiss-Prot:P52196 ]	2.1e-07	0.555556	8.8	33673	Thiosulfate sulfurtransferase [Cys]
280	THTR_MOUSE	[Swiss-Prot:P52196 ]	9.3e-06	0.571429	8.8	33673	Thiosulfate sulfurtransferase [Cys]
275	THTR_MOUSE	[Swiss-Prot:P52196 ]	0.0051	1.26	8.8	33673	Thiosulfate sulfurtransferase [Cys]
288	THTR_MOUSE	[Swiss-Prot:P52196 ]	0.0039	1.32	8.8	33673	Thiosulfate sulfurtransferase [Cys]
281	THTR_MOUSE	[Swiss-Prot:P52196 ]	0.00024	1.33	8.8	33673	Thiosulfate sulfurtransferase [Cys]
289	THTR_MOUSE	[Swiss-Prot:P52196 ]	2.4e-09	2.37	8.8	33673	Thiosulfate sulfurtransferase [Cys]
Acetyl-CoA-forming pathways
228	GCDH_MOUSE	[Swiss-Prot:Q60759 ]	7e-07	1.35	9.6	49072	Glutaryl-CoA dehydrogenase; mitochondrial [Lys]
15	AASS_MOUSE	[Swiss-Prot:Q99K67 ]	0.00071	0.729927	6.4	103650	Alpha-aminoadipic semialdehyde synthase; mitochondrial [Lys]
146	AL7A1_MOUSE	[Swiss-Prot:Q9DBF1 ]	0.00036	0.666667	7.9	59337	Alpha-aminoadipic semialdehyde dehydrogenase [Lys]
149	AL7A1_MOUSE	[Swiss-Prot:Q9DBF1 ]	5.2e-05	0.75188	7.9	59337	Alpha-aminoadipic semialdehyde dehydrogenase [Lys]
150	AL7A1_MOUSE	[Swiss-Prot:Q9DBF1 ]	9.3e-07	0.75188	7.9	59337	Alpha-aminoadipic semialdehyde dehydrogenase [Lys]
148	AL7A1_MOUSE	[Swiss-Prot:Q9DBF1 ]	5.1e-05	0.769231	7.9	59337	Alpha-aminoadipic semialdehyde dehydrogenase [Lys]
145	AL7A1_MOUSE	[Swiss-Prot:Q9DBF1 ]	0.00046	0.8	7.9	59337	Alpha-aminoadipic semialdehyde dehydrogenase [Lys]
265	ACDSB_MOUSE	[Swiss-Prot:Q9DBL1 ]	0.0014	1.39	8.9	48300	Short/branched chain specific acyl-CoA dehydrogenase; mitochondrial [Ile]
91	MCCA_MOUSE	[Swiss-Prot:Q99MR8 ]	0.0049	1.33	8.5	79693	Methylcrotonoyl-CoA carboxylase subunit alpha; mitochondrial [Leu]
99	MCCA_MOUSE	[Swiss-Prot:Q99MR8 ]	2.9e-13	2.18	8.5	79693	Methylcrotonoyl-CoA carboxylase subunit alpha; mitochondrial [Leu]
112	MCCA_MOUSE	[Swiss-Prot:Q99MR8 ]	1.4e-13	2.66	8.5	79693	Methylcrotonoyl-CoA carboxylase subunit alpha; mitochondrial [Leu]
233	IVD_MOUSE	[Swiss-Prot:Q9JHI5 ]	0.0034	0.735294	9.3	46695	Isovaleryl-CoA dehydrogenase; mitochondrial [Leu]
249	IVD_MOUSE	[Swiss-Prot:Q9JHI5 ]	9.9e-07	0.763359	9.3	46695	Isovaleryl-CoA dehydrogenase; mitochondrial [Leu]
Succinyl-CoA-forming
144	MMSA_MOUSE	[Swiss-Prot:Q9EQ20]	0.00022	0.806452	9.2	58335	Methylmalonate-semialdehyde dehydrogenase [acylating]; mitochondrial
142	MMSA_MOUSE	[Swiss-Prot:Q9EQ21]	2.6e-05	1.26	9.2	58335	Methylmalonate-semialdehyde dehydrogenase [acylating]; mitochondrial
154	MMSA_MOUSE	[Swiss-Prot:Q9EQ22]	2.3e-08	3.41	9.2	58335	Methylmalonate-semialdehyde dehydrogenase [acylating]; mitochondrial
Urea cycle
297	OTC_MOUSE	[Swiss-Prot:P11725 ]	0.0041	1.25	9.4	39854	Ornithine carbamoyltransferase; mitochondrial
292	OTC_MOUSE	[Swiss-Prot:P11725 ]	5.8e-07	1.26	9.4	39854	Ornithine carbamoyltransferase; mitochondrial
295	OTC_MOUSE	[Swiss-Prot:P11725 ]	2.7e-08	1.26	9.4	39854	Ornithine carbamoyltransferase; mitochondrial
294	OTC_MOUSE	[Swiss-Prot:P11725 ]	0.006	1.31	9.4	39854	Ornithine carbamoyltransferase; mitochondrial
296	OTC_MOUSE	[Swiss-Prot:P11725 ]	1.8e-07	1.33	9.4	39854	Ornithine carbamoyltransferase; mitochondrial
298	OTC_MOUSE	[Swiss-Prot:P11725 ]	2.5e-07	1.38	9.4	39854	Ornithine carbamoyltransferase; mitochondrial
293	OTC_MOUSE	[Swiss-Prot:P11725 ]	1.7e-06	1.41	9.4	39854	Ornithine carbamoyltransferase; mitochondrial
290	OTC_MOUSE	[Swiss-Prot:P11725 ]	7.2e-06	1.48	9.4	39854	Ornithine carbamoyltransferase; mitochondrial
291	OTC_MOUSE	[Swiss-Prot:P11725 ]	1.4e-08	1.55	9.4	39854	Ornithine carbamoyltransferase; mitochondrial
FAD turnover
330	ETFA_MOUSE	[Swiss-Prot:Q99LC5 ]	1.1e-05	2.15	9.5	35330	Electron transfer flavoprotein subunit alpha; mitochondrial
359	ETFB_MOUSE	[Swiss-Prot:Q9DCW4 ]	0.0044	1.52	9.3	27834	Electron transfer flavoprotein subunit beta
Stress defense
383	PRDX3_MOUSE	[Swiss-Prot:P20108 ]	1.4e-06	0.694444	8	28337	Thioredoxin-dependent peroxide reductase; mitochondrial
380	PRDX3_MOUSE	[Swiss-Prot:P20108 ]	0.00025	0.75188	8	28337	Thioredoxin-dependent peroxide reductase; mitochondrial
386	PRDX3_MOUSE	[Swiss-Prot:P20108 ]	0.0002	0.75188	8	28337	Thioredoxin-dependent peroxide reductase; mitochondrial
379	PRDX3_MOUSE	[Swiss-Prot:P20108 ]	0.00023	0.793651	8	28337	Thioredoxin-dependent peroxide reductase; mitochondrial
170	ALDH2_MOUSE	[Swiss-Prot:P47738 ]	9.3e-06	0.621118	8.6	57015	Aldehyde dehydrogenase; mitochondrial
163	ALDH2_MOUSE	[Swiss-Prot:P47738 ]	1.5e-07	0.719424	8.6	57015	Aldehyde dehydrogenase; mitochondrial
168	ALDH2_MOUSE	[Swiss-Prot:P47738 ]	3.9e-07	0.724638	8.6	57015	Aldehyde dehydrogenase; mitochondrial
394	ALDH2_MOUSE	[Swiss-Prot:P47738 ]	6.5e-06	0.735294	8.6	57015	Aldehyde dehydrogenase; mitochondrial
167	ALDH2_MOUSE	[Swiss-Prot:P47738 ]	9e-08	0.757576	8.6	57015	Aldehyde dehydrogenase; mitochondrial
162	ALDH2_MOUSE	[Swiss-Prot:P47738 ]	6.6e-08	0.763359	8.6	57015	Aldehyde dehydrogenase; mitochondrial
160	ALDH2_MOUSE	[Swiss-Prot:P47738 ]	2.4e-05	0.826446	8.6	57015	Aldehyde dehydrogenase; mitochondrial
161	ALDH2_MOUSE	[Swiss-Prot:P47738 ]	0.00025	0.826446	8.6	57015	Aldehyde dehydrogenase; mitochondrial
172	ALDH2_MOUSE	[Swiss-Prot:P47738 ]	5.6e-05	3.14	8.6	57015	Aldehyde dehydrogenase; mitochondrial
137	CH60_MOUSE	[Swiss-Prot:P63038 ]	1.5e-08	0.75188	5.8	61088	60 kDa heat shock protein; mitochondrial
136	CH60_MOUSE	[Swiss-Prot:P63038 ]	0.00041	0.819672	5.8	61088	60 kDa heat shock protein; mitochondrial
131	CH60_MOUSE	[Swiss-Prot:P63038 ]	3.2e-06	0.826446	5.8	61088	60 kDa heat shock protein; mitochondrial
129	CH60_MOUSE	[Swiss-Prot:P63038 ]	2.4e-13	3.39	5.8	61088	60 kDa heat shock protein; mitochondrial
100	GRP75_MOUSE	[Swiss-Prot:P38647 ]	5e-07	1.32	5.8	73768	Stress-70 protein; mitochondrial
111	GRP75_MOUSE	[Swiss-Prot:P38647 ]	3.3e-06	1.33	5.8	73768	Stress-70 protein; mitochondrial
105	GRP75_MOUSE	[Swiss-Prot:P38647 ]	1.7e-08	1.38	5.8	73768	Stress-70 protein; mitochondrial
97	GRP75_MOUSE	[Swiss-Prot:P38647 ]	9.9e-08	1.42	5.8	73768	Stress-70 protein; mitochondrial
102	GRP75_MOUSE	[Swiss-Prot:P38647 ]	8.7e-06	1.46	5.8	73768	Stress-70 protein; mitochondrial
108	GRP75_MOUSE	[Swiss-Prot:P38647 ]	2.6e-08	3.75	5.8	73768	Stress-70 protein; mitochondrial
110	GRP75_MOUSE	[Swiss-Prot:P38647 ]	3.7e-14	3.96	5.8	73768	Stress-70 protein; mitochondrial
106	TRAP1_MOUSE	[Swiss-Prot:Q9CQN1 ]	1.7e-05	0.591716	6.2	80501	Heat shock protein 75 kDa; mitochondrial
Other function
313	DAPAL_MOUSE	[Swiss-Prot:Q9DCU9 ]	0.001	0.70922	8.9	34964	Dihydrodipicolinate synthase-like; mitochondrial
304	DAPAL_MOUSE	[Swiss-Prot:Q9DCU9 ]	3.1e-07	0.75188	8.9	34964	Dihydrodipicolinate synthase-like; mitochondrial
178	AGT2_MOUSE	[Swiss-Prot:Q3UEG6 ]	0.00011	0.763359	9.2	57876	Alanine--glyoxylate aminotransferase 2; mitochondrial
278	SPYA_MOUSE	[Swiss-Prot:O35423 ]	0.0018	0.793651	9.4	46185	Serine--pyruvate aminotransferase; mitochondrial
318	SPEB_MOUSE	[Swiss-Prot:A2AS89]	0.0012	1.32	9.3	38744	Agmatinase; mitochondrial
72	M2GD_MOUSE	[Swiss-Prot:Q9DBT9 ]	2.3e-08	0.757576	8.3	97422	Dimethylglycine dehydrogenase; mitochondrial
75	M2GD_MOUSE	[Swiss-Prot:Q9DBT9 ]	1.7e-08	0.769231	8.3	97422	Dimethylglycine dehydrogenase; mitochondrial
71	M2GD_MOUSE	[Swiss-Prot:Q9DBT9 ]	4.8e-05	0.813008	8.3	97422	Dimethylglycine dehydrogenase; mitochondrial
80	M2GD_MOUSE	[Swiss-Prot:Q9DBT9 ]	0.00064	0.826446		97422	Dimethylglycine dehydrogenase; mitochondrial
77	M2GD_MOUSE	[Swiss-Prot:Q9DBT9 ]	2.5e-05	1.22	8.3	97422	Dimethylglycine dehydrogenase; mitochondrial
74	M2GD_MOUSE	[Swiss-Prot:Q9DBT9 ]	3e-06	1.36	8.3	97422	Dimethylglycine dehydrogenase; mitochondrial
73	M2GD_MOUSE	[Swiss-Prot:Q9DBT9 ]	0.00037	1.37	8.3	97422	Dimethylglycine dehydrogenase; mitochondrial
76	M2GD_MOUSE	[Swiss-Prot:Q9DBT9 ]	2.7e-06	1.51	8.3	97422	Dimethylglycine dehydrogenase; mitochondrial
49	SARDH_MOUSE	[Swiss-Prot:Q99LB7 ]	2.4e-06	0.666667	6.3	102644	Sarcosine dehydrogenase; mitochondrial
50	SARDH_MOUSE	[Swiss-Prot:Q99LB7 ]	0.00065	0.719424	6.3	102644	Sarcosine dehydrogenase; mitochondrial
69	SARDH_MOUSE	[Swiss-Prot:Q99LB7 ]	0.0075	0.729927	6.3	102644	Sarcosine dehydrogenase; mitochondrial
60	SARDH_MOUSE	[Swiss-Prot:Q99LB7 ]	1e-07	2.61	6.3	102644	Sarcosine dehydrogenase; mitochondrial
53	SARDH_MOUSE	[Swiss-Prot:Q99LB7 ]	2.2e-09	2.69	6.3	102644	Sarcosine dehydrogenase; mitochondrial
55	SARDH_MOUSE	[Swiss-Prot:Q99LB7 ]	2.2e-07	2.78	6.3	102644	Sarcosine dehydrogenase; mitochondrial
67	SARDH_MOUSE	[Swiss-Prot:Q99LB7 ]	1.1e-05	0.833333	6.3	102644	Sarcosine dehydrogenase; mitochondrial
35	LONM_MOUSE	[Swiss-Prot:Q8CGK3 ]	3.3e-10	0.555556	6.1	106347	Lon protease homolog; mitochondrial
33	LONM_MOUSE	[Swiss-Prot:Q8CGK3 ]	3.8e-08	0.628931	6.1	106347	Lon protease homolog; mitochondrial
32	LONM_MOUSE	[Swiss-Prot:Q8CGK3 ]	7.8e-07	0.671141	6.1	106347	Lon protease homolog; mitochondrial
36	LONM_MOUSE	[Swiss-Prot:Q8CGK3 ]	0.00022	0.675676	6.1	106347	Lon protease homolog; mitochondrial
25	PREP_MOUSE	[Swiss-Prot:Q8K411 ]	0.0092	1.23	6.8	118438	Presequence protease; mitochondrial
30	PREP_MOUSE	[Swiss-Prot:Q8K411 ]	0.0053	1.31	6.8	118438	Presequence protease; mitochondrial
19	PREP_MOUSE	[Swiss-Prot:Q8K411 ]	0.0021	1.35	6.8	118438	Presequence protease; mitochondrial
24	PREP_MOUSE	[Swiss-Prot:Q8K411 ]	1e-06	1.55	6.8	118438	Presequence protease; mitochondrial
369	BPHL_MOUSE	[Swiss-Prot:Q8R164 ]	0.00092	1.24	9.7	33058	Valacyclovir hydrolase
373	BPHL_MOUSE	[Swiss-Prot:Q8R164 ]	8.3e-06	1.3	9.7	33058	Valacyclovir hydrolase
173	GABT_MOUSE	[Swiss-Prot:P61922 ]	1.1e-09	0.543478	9.3	57100	4-aminobutyrate aminotransferase; mitochondrial
226	EFTU_MOUSE	[Swiss-Prot:Q8BFR5 ]	0.0056	0.694444	7.9	49876	Elongation factor Tu; mitochondrial
217	EFTU_MOUSE	[Swiss-Prot:Q8BFR5 ]	0.00013	0.729927	7.9	49876	Elongation factor Tu; mitochondrial
351	CLPP_MOUSE	[Swiss-Prot:O88696 ]	4.2e-11	3.56	7.9	30066	Putative ATP-dependent Clp protease proteolytic subunit; mitochondrial
Non matricial proteins
371	NDUS3_MOUSE	[Swiss-Prot:Q9DCT2 ]	0.0053	1.31	6.8	30302	NADH dehydrogenase [ubiquinone] iron-sulfur protein 3; mitochondrial
196	ACOX1_MOUSE	[Swiss-Prot:Q9R0H0 ]	0.0039	0.813008	9.2	74986	Peroxisomal acyl-coenzyme A oxidase 1
230	BAAT_MOUSE	[Swiss-Prot:Q91X34 ]	0.0018	0.8	6.2	46737	Bile acid-CoA:amino acid N-acyltransferase
140	CES3_MOUSE	[Swiss-Prot:Q8VCT4 ]	0.0002	0.537634	6.2	62034	Carboxylesterase 3
31	GANAB_MOUSE	[Swiss-Prot:Q8BHN3 ]	0.0035	0.793651	5.6	107300	Neutral alpha-glucosidase AB
216	GLNA_MOUSE	[Swiss-Prot:P15105 ]	2e-06	1.52	6.6	42834	Glutamine synthetase
Uncharacterized proteins
241	CE033_MOUSE	[Swiss-Prot:Q8C5H8 ]	0.0085	0.769231	9.3	51340	UPF0465 protein C5orf33 homolog
222	K1530_MOUSE	[Swiss-Prot:Q9D479]	0.0012	1.29	6.3	79891	Uncharacterized protein KIAA1530
