# Supplementary material for: Liver proteomic response to hypertriglyceridemia in human-apolipoprotein C-III transgenic mice at cellular and mitochondrial compartment levels
Source: Lipids Health Dis. 2014 Jul 21;13:116. doi: 10.1186/1476-511X-13-116 (PMC4112841; doi:10.1186/1476-511X-13-116)
Supplement: Additional file 7 — Mass spectrometry identification and expression variation of PSOI from mitochondrial inner membrane proteome comparison. Protein spot of which the expression level significantly varies in 2D-DIGE comparison of experimentally isolated mitochondrial inner-membrane proteome from HTG HE mice vs control mice (p ≤ 0.01, ± 1.2). Master Number, position of the protein spot in the master gel; Ratio, ratio between the normalized volume of the protein spot in control and HTG HE conditions; pI, Isoelectric point; Mw, Molecular Weight. [file 1476-511X-13-116-S7.xlsx]

## Sheet: Inner membrane DIGE
Additional file 7: Protein spot of which the expression level significantly varies in 2D-DIGE comparison of experimentally isolated mitochondrial inner-membrane proteome from HTG HE mice vs control mice (p ≤ 0.01, ± 1.2). Master Number, position of the protein spot in the master gel ; Ratio, ratio between the normalized volume of the protein spot in control and HTG HE conditions ; pI, Isoelectric…
Master No.	Accession name	Accession number	T-test	Ratio	pI	Mw	Name
283	ACADV_MOUSE	P50544	0.0083	1.24	9.6	71230	Very long-chain specific acyl-CoA dehydrogenase; mitochondrial
