# Supplementary material for: Liver proteomic response to hypertriglyceridemia in human-apolipoprotein C-III transgenic mice at cellular and mitochondrial compartment levels
Source: Lipids Health Dis. 2014 Jul 21;13:116. doi: 10.1186/1476-511X-13-116 (PMC4112841; doi:10.1186/1476-511X-13-116)
Supplement: Additional file 8 — Mass spectrometry identification and expression variation of PSOI from cellular proteome comparison. Protein spots of which the expression level significantly varies in 2D-DIGE comparison of cellular proteome from HTG HE mice vs control mice (p ≤ 0.05, ± 1.2), classified according to their general function. Master Number, position of the protein spot in the master gel; Ratio, ratio between the normalized volume of the protein spot in control and HTG HE conditions; pI, Isoelectric point; Mw, Molecular Weight. [file 1476-511X-13-116-S8.xlsx]

## Sheet: Cellular DIGE
Additional file 8: Protein spots of which the expression level significantly varies in 2D-DIGE comparison of cellular proteome from HTG HE mice vs control mice (p ≤ 0.05, ± 1.2), classified according to their general function. Master Number, position of the protein spot in the master gel ; Ratio, ratio between the normalized volume of the protein spot in control and HTG HE conditions ; pI, Isoele…
Master No.	Accession name	Accession number	T-test	Ratio	pI	MW	Name
Mitochondrial proteins
386	CPSM_MOUSE	[Swiss-Prot:Q8C196 ]	0.013	0.729927	6.2	164618	Carbamoyl-phosphate synthase [ammonia]; mitochondrial
503	CPSM_MOUSE	[Swiss-Prot:Q8C196 ]	0.03	0.75188	6.2	164618	Carbamoyl-phosphate synthase [ammonia]; mitochondrial
505	CPSM_MOUSE	[Swiss-Prot:Q8C196 ]	0.045	0.775194	6.2	164618	Carbamoyl-phosphate synthase [ammonia]; mitochondrial
103	CPSM_MOUSE	[Swiss-Prot:Q8C196 ]	0.017	0.793651	6.2	164618	Carbamoyl-phosphate synthase [ammonia]; mitochondrial
777	CPSM_MOUSE	[Swiss-Prot:Q8C196 ]	0.0032	0.806452	6.2	164618	Carbamoyl-phosphate synthase [ammonia]; mitochondrial
385	CPSM_MOUSE	[Swiss-Prot:Q8C196 ]	0.014	0.806452	6.2	164618	Carbamoyl-phosphate synthase [ammonia]; mitochondrial
76	CPSM_MOUSE	[Swiss-Prot:Q8C196 ]	0.00099	0.819672	6.2	164618	Carbamoyl-phosphate synthase [ammonia]; mitochondrial
413	CPSM_MOUSE	[Swiss-Prot:Q8C196 ]	0.015	0.819672	6.2	164618	Carbamoyl-phosphate synthase [ammonia]; mitochondrial
549	CPSM_MOUSE	[Swiss-Prot:Q8C196 ]	0.036	0.819672	6.2	164618	Carbamoyl-phosphate synthase [ammonia]; mitochondrial
778	CPSM_MOUSE	[Swiss-Prot:Q8C196 ]	0.011	0.826446	6.2	164618	Carbamoyl-phosphate synthase [ammonia]; mitochondrial
1182	OAT_MOUSE	[Swiss-Prot:P29758 ]	0.0085	0.75188	5.7	45790	Ornithine aminotransferase; mitochondrial
1189	OAT_MOUSE	[Swiss-Prot:P29758 ]	0.0021	0.757576	5.7	45790	Ornithine aminotransferase; mitochondrial
445	ACON_MOUSE	[Swiss-Prot:Q99KI0 ]	0.015	0.787402	7.4	82463	Aconitate hydratase; mitochondrial
443	ACON_MOUSE	[Swiss-Prot:Q99KI0 ]	0.029	0.787402	7.4	82463	Aconitate hydratase; mitochondrial
168	SARDH_MOUSE	[Swiss-Prot:Q99LB7 ]	0.0032	0.769231	6.3	102644	Sarcosine dehydrogenase; mitochondrial
1188	ATPB_MOUSE	[Swiss-Prot:P56480 ]	0.0004	0.70922	5	51749	ATP synthase subunit beta; mitochondrial
496	IMMT_MOUSE	[Swiss-Prot:Q8CAQ8 ]	0.023	0.787402	6.2	83900	Mitochondrial inner membrane protein
1593	OTC_MOUSE	[Swiss-Prot:P11725 ]	0.023	1.65	6.6	36122	Ornithine carbamoyltransferase; mitochondrial
1409	AATM_MOUSE	[Swiss-Prot:P05202 ]	0.019	1.2	9	44579	Aspartate aminotransferase; mitochondrial
1397	MIPEP_MOUSE	[Swiss-Prot:A6H611]	0.0057	1.26	6.2	77449	Mitochondrial intermediate peptidase
1160	HMCS2_MOUSE	[Swiss-Prot:P54869 ]	0.0015	1.42	7.5	52635	Hydroxymethylglutaryl-CoA synthase; mitochondrial
2097	ETFB_MOUSE	[Swiss-Prot:Q9DCW4 ]	0.013	1.24	8.3	27492	Electron transfer flavoprotein subunit beta
2312	SODM_MOUSE	[Swiss-Prot:P09671 ]	0.013	1.2	7.3	22222	Superoxide dismutase [Mn]; mitochondrial
Glycolysis
1167	ENOA_MOUSE	[Swiss-Prot:P17182 ]	0.011	1.2	6.3	47009	Alpha-enolase
1559	F16P1_MOUSE	[Swiss-Prot:Q9QXD6 ]	0.035	1.25	6.2	36781	Fructose-1; 6-bisphosphatase 1
Pentose phosphate pathway
2683	TKT_MOUSE	[Swiss-Prot:P40142 ]	0.015	1.22	7.2	67630	Transketolase
Amino acid metabolism
2701	GLNA_MOUSE	[Swiss-Prot:P15105 ]	0.02	0.833333	6.7	41988	Glutamine synthetase
2195	MAAI_MOUSE	[Swiss-Prot:Q9WVL0 ]	0.0044	1.23	1.23	24275	Maleylacetoacetate isomerase
1420	AATC_MOUSE	[Swiss-Prot:P05201 ]	0.022	0.8	6.7	46116	Aspartate aminotransferase; cytoplasmic
Urea cycle
1236	ASSY_MOUSE	[Swiss-Prot:P16460 ]	0.00085	0.75188	8.3	46584	Argininosuccinate synthase
1241	ASSY_MOUSE	[Swiss-Prot:P16460 ]	0.0035	0.757576	8.3	46584	Argininosuccinate synthase
1265	ASSY_MOUSE	[Swiss-Prot:P16460 ]	0.017	0.826446	8.3	46584	Argininosuccinate synthase
1549	ARGI1_MOUSE	[Swiss-Prot:Q61176 ]	0.016	1.23	1.23	34807	Arginase-1
Cofactor biosynthesis
2005	PNPO_MOUSE	[Swiss-Prot:Q91XF0 ]	0.0093	1.26	8.45	30114	Pyridoxine-5'-phosphate oxidase
2167	SPRE_MOUSE	[Swiss-Prot:Q64105 ]	0.0035	1.46	5.6	27883	Sepiapterin reductase
Iron homeostasis
2390	FRIL1_MOUSE	[Swiss-Prot:P29391 ]	0.015	1.3	5.6	20671	Ferritin light chain 1
514	TRFE_MOUSE	[Swiss-Prot:Q921I1 ]	0.0027	0.746269	6.8	74881	Serotransferrin
492	TRFE_MOUSE	[Swiss-Prot:Q921I1 ]	0.048	0.78125	6.8	74881	Serotransferrin
518	TRFE_MOUSE	[Swiss-Prot:Q921I1 ]	0.022	0.8	6.8	74881	Serotransferrin
Cellular proliferation
1220	NDRG2_MOUSE	[Swiss-Prot:Q9QYG0 ]	0.033	0.689655	5.2	40658	Protein NDRG2
1219	NDRG2_MOUSE	[Swiss-Prot:Q9QYG0 ]	0.031	0.78125	5.2	40658	Protein NDRG2
1720	MK01_MOUSE	[Swiss-Prot:P63085 ]	0.039	1.21	6.5	41144	Mitogen-activated protein kinase 1 (ERK2)
2175	LGUL_MOUSE	[Swiss-Prot:Q9CPU0 ]	0.04	1.25	5.2	20678	Lactoylglutathione lyase
Oxidative stress defense
2137	GSTM1_MOUSE	[Swiss-Prot:P10649 ]	0.0057	1.23	8.1	25838	Glutathione S-transferase Mu 1
2155	GSTM1_MOUSE	[Swiss-Prot:P10649 ]	0.0069	1.23	8.1	25838	Glutathione S-transferase Mu 1
2151	GSTM1_MOUSE	[Swiss-Prot:P10649 ]	0.024	1.27	8.1	25838	Glutathione S-transferase Mu 1
2148	GSTM1_MOUSE	[Swiss-Prot:P10649 ]	0.0036	1.3	8.1	25838	Glutathione S-transferase Mu 1
2154	GSTM1_MOUSE	[Swiss-Prot:P10649 ]	0.012	1.36	8.1	25838	Glutathione S-transferase Mu 1
2273	GSTP1_MOUSE	[Swiss-Prot:P19157 ]	0.039	1.36	8.1	23477	Glutathione S-transferase P 1
2267	GSTP1_MOUSE	[Swiss-Prot:P19157 ]	0.047	1.43	8.1	23477	Glutathione S-transferase P 1
2096	CAH3_MOUSE	[Swiss-Prot:P16015 ]	0.048	1.9	7	29235	Carbonic anhydrase 3
2382	PRDX1_MOUSE	[Swiss-Prot:P35700 ]	0.035	1.24	8.2	22176	Peroxiredoxin-1
2365	PRDX1_MOUSE	[Swiss-Prot:P35700 ]	0.0021	1.48	8.2	22176	Peroxiredoxin-1
Cytoskeleton
2677	ACTB_MOUSE	[Swiss-Prot:P60710 ]	0.042	0.617284	5.3	41736	Actin; cytoplasmic 1
1271	ACTB_MOUSE	[Swiss-Prot:P60710 ]	0.044	0.729927	5.3	41736	Actin; cytoplasmic 1
1296	ACTB_MOUSE	[Swiss-Prot:P60710 ]	0.044	0.793651	5.3	41736	Actin; cytoplasmic 1
2112	CO1A1_MOUSE	[Swiss-Prot:P11087 ]	0.0017	1.3	9.3	94911	Collagen alpha-1(I) chain
1165	COTL1_MOUSE	[Swiss-Prot:Q9CQI6 ]	0.044	1.25	5.2	15812	Coactosin-like protein
1152	K1C18_MOUSE	[Swiss-Prot:P05784 ]	0.017	0.598802	5.2	47406	Keratin; type I cytoskeletal 18
2277	K2C7_MOUSE	[Swiss-Prot:Q9DCV7 ]	0.0065	1.56	5.7	50577	Keratin; type II cytoskeletal 7
515	K2C73_MOUSE	[Swiss-Prot:Q6NXH9]	0.03	0.8	8.4	58911	Keratin; type II cytoskeletal 73
775	K2C73_MOUSE	[Swiss-Prot:Q6NXH10]	0.017	0.826446	8.4	58911	Keratin; type II cytoskeletal 73
1382	K2C73_MOUSE	[Swiss-Prot:Q6NXH11]	0.025	1.2	8.4	58911	Keratin; type II cytoskeletal 73
2164	K2C73_MOUSE	[Swiss-Prot:Q6NXH12]	0.038	1.25	8.4	58911	Keratin; type II cytoskeletal 73
2121	MYL3_MOUSE	[Swiss-Prot:P09542 ]	0.039	1.22	5	22290	Myosin light chain 3
510	RADI_MOUSE	[Swiss-Prot:P26043 ]	0.0031	0.833333	5.9	68542	Radixin
2109	VIME_MOUSE	[Swiss-Prot:P20152 ]	0.0057	1.37	5	53556	Vimentin
2705	SPTB2_MOUSE	[Swiss-Prot:Q62261 ]	0.025	1.29	5.4	274223	Spectrin beta chain; brain 1
Extracellular proteins
2506	MUP2_MOUSE	[Swiss-Prot:P11589 ]	0.046	0.401606	4.8	18709	Major urinary protein 2
242	DKK4_MOUSE	[Swiss-Prot:Q8VEJ3 ]	0.0013	0.819672	8.8	22357	Dickkopf-related protein 4
Other proteins
1263	BHMT1_MOUSE	[Swiss-Prot:O35490 ]	0.018	0.746269	8	45020	Betaine--homocysteine S-methyltransferase 1
1264	BHMT1_MOUSE	[Swiss-Prot:O35490 ]	0.006	0.769231	8	45020	Betaine--homocysteine S-methyltransferase 1
2011	GDIR1_MOUSE	[Swiss-Prot:Q99PT1]	0.036	1.2	5.1	23276	Rho GDP-dissociation inhibitor 1
1322	RSSA_MOUSE	[Swiss-Prot:P14206 ]	0.004	0.666667	4.8	32706	40S ribosomal protein SA
1548	TF3C4_MOUSE	[Swiss-Prot:Q8BMQ2 ]	0.0093	1.3	6.3	91612	General transcription factor 3C polypeptide 4
1126	DHSO_MOUSE	[Swiss-Prot:Q64442 ]	0.0034	0.75188	6.6	38349	Sorbitol dehydrogenase
